# Supplementary material for: Multi-objective Optimization for Materials Discovery via Adaptive Design
Source: Sci Rep. 2018 Feb 27;8:3738. doi: 10.1038/s41598-018-21936-3 (PMC5829239; doi:10.1038/s41598-018-21936-3)
Supplement: Supplementary file 1 — Supplementary Dataset 1 [file 41598_2018_21936_MOESM1_ESM.xlsx]

## Sheet: ShapeMemoryAlloys_Dataset
no.	Ti	Ni	Cu	Fe	Pd	cs, Pettifor Chemical Scale	ar_c, Clementi's atomic radii	mr, metallic radius	en, Pauling electronegativity	ven, Valence electron numbers	dor, Waber-Cromer's pseudopotential	th, thermal hysteresis	hp, transition temperature	cry, crystal structure
1	50	10	0	7	33	0.9429	169.59	139.93	1.8151	6.86	0.48966	25.1342	92.5749	B19
2	50	41.05	1.95	0	7	0.944245	163.822	136.488	1.7451	7.0195	0.42369	5.6876	19.5556	B19'
3	50	50	0	0	0	0.94	162.5	135.5	1.725	7	0.407	29.8912	90.8542	B19'
4	50	40	0	0	10	0.943	164.5	136.8	1.754	7	0.4312	6.04315	5.77439	B19'
5	50	34	0	0	16	0.9448	165.7	137.58	1.7714	7	0.44572	8.53	58.18	B19
6	50	30	0	0	20	0.946	166.5	138.1	1.783	7	0.4554	8.3359	130.535	B19
7	50	25	0	0	25	0.9475	167.5	138.75	1.7975	7	0.4675	13.1625	182.904	B19
8	50	49	0	0.2	0.8	0.94004	162.674	135.608	1.72716	6.996	0.40902	28.6112	85.3576	B19'
9	50	49	0	0.4	0.6	0.93978	162.648	135.586	1.72642	6.992	0.40861	26.8246	76.5207	B19'
10	50	27.8	0	0.6	21.6	0.94588	166.862	138.32	1.78716	6.988	0.45951	13.451	115.058	B19
11	50	48.6	0	0.8	0.6	0.93938	162.676	135.594	1.7261	6.984	0.40877	3.11654	42.8631	r
12	50	28.2	0	0.8	21	0.9455	166.756	138.246	1.78526	6.984	0.45814	11.2574	111.401	B19
13	50	48.6	0	0.9	0.5	0.93925	162.663	135.583	1.72573	6.982	0.40857	19.2917	59.0074	B19'
14	50	45	0	1	4	0.9402	163.37	136.04	1.7358	6.98	0.41708	noMT	noMT
15	50	44	0	1	5	0.9405	163.57	136.17	1.7387	6.98	0.4195	noMT	noMT
16	50	48.7	0	1.3	0	0.9387	162.591	135.526	1.72396	6.974	0.40752	3.06755	37.7385	r
17	50	48.3	0	1.6	0.1	0.93843	162.632	135.545	1.72401	6.968	0.40788	2.872	29.4288	r
18	50	46	0	4	0	0.936	162.78	135.58	1.7218	6.92	0.4086	3.1468	-30.0484	r
19	50	45.8	0	4.2	0	0.9358	162.794	135.584	1.72164	6.916	0.40868	3.92136	-38.8268	r
20	50	45.7	0	4.3	0	0.9357	162.801	135.586	1.72156	6.914	0.40872	3.88616	-42.1724	r
21	50	37.8	0	5	7.2	0.93716	164.29	136.536	1.74188	6.9	0.42642	noMT	noMT
22	50	30	0.1	0	19.9	0.94608	166.476	138.091	1.7827	7.001	0.45514	10.5897	128.143	B19
23	50	29.8	0.1	0.1	20	0.94601	166.503	138.106	1.78291	6.999	0.45543	8.2617	113.168	B19
24	50	48.1	0.2	1.5	0.2	0.93878	162.637	135.564	1.72436	6.972	0.40806	2.09427	28.7141	r
25	50	48.2	0.6	0.9	0.3	0.93985	162.599	135.581	1.72509	6.988	0.40801	11.0489	47.1946	B19
26	50	46.7	0.8	2.3	0.2	0.93864	162.669	135.604	1.72366	6.962	0.4083	1.83898	8.6206	r
27	50	46.8	0.9	2	0.3	0.93908	162.664	135.615	1.72418	6.969	0.40841	2.64172	16.7962	r
28	50	44	1	1	4	0.9413	163.33	136.08	1.7357	6.99	0.41695	8.36027	-34.1326	B19'
29	50	25.8	1	2	21.2	0.94546	166.84	138.336	1.78478	6.97	0.45897	10.2784	71.6577	B19
30	50	45.2	1	3.8	0	0.9373	162.726	135.616	1.72186	6.934	0.40839	3.15427	-25.4433	r
31	50	46.5	1.1	2.2	0.2	0.93907	162.65	135.614	1.72371	6.967	0.40822	2.31896	10.6428	r
32	50	46	1.1	2.8	0.1	0.93844	162.672	135.613	1.72294	6.955	0.40822	2.31896	10.6428	r
33	50	36.8	1.2	0	12	0.94492	164.852	137.108	1.75968	7.012	0.43588	7.9301	49.205	B19
34	50	46.1	1.2	2.7	0	0.93862	162.641	135.602	1.72272	6.958	0.40792	3.11754	-1.34409	r
35	50	45.7	1.2	3	0.1	0.93835	162.682	135.621	1.72277	6.952	0.40829	2.74548	-9.08337	r
36	50	45.1	1.4	3.5	0	0.93804	162.689	135.626	1.72206	6.944	0.40822	2.31896	10.6428	r
37	50	38.5	1.5	0	10	0.94465	164.44	136.86	1.75385	7.015	0.431	7.1249	38.1703	B19
38	50	44.5	1.5	3	1	0.93895	162.85	135.75	1.72535	6.955	0.41043	4.25957	-50.2742	r
39	50	43.9	1.5	4.6	0	0.93705	162.762	135.652	1.72117	6.923	0.40864	4.13238	-44.9135	r
40	50	44.5	1.6	3.7	0.2	0.93812	162.735	135.664	1.72246	6.942	0.40876	3.05015	-28.8657	r
41	50	44.5	1.7	3.7	0.1	0.9382	162.711	135.655	1.72216	6.943	0.4085	3.72292	-28.0358	r
42	50	40.2	1.8	0	8	0.94438	164.028	136.612	1.74802	7.018	0.42613	7.1867	15.9586	B19'
43	50	44.6	1.9	3.4	0.1	0.93872	162.682	135.657	1.72238	6.951	0.40836	3.0689	-23.0787	r
44	50	44.5	1.9	3.4	0.2	0.93875	162.702	135.67	1.72267	6.951	0.4086	3.1468	-30.0484	r
45	50	44.2	1.9	3.8	0.1	0.93832	162.71	135.665	1.72206	6.943	0.40852	2.52766	-29.719	r
46	50	44.2	1.9	3.9	0	0.93819	162.697	135.654	1.72169	6.941	0.40831	2.71949	-31.2916	r
47	50	44.4	2	3.6	0	0.9386	162.672	135.652	1.72192	6.948	0.40818	4.30849	-39.3621	r
48	50	44	2	4	0	0.9382	162.7	135.66	1.7216	6.94	0.40834	3.88841	-53.3299	r
49	50	43.9	2	4	0.1	0.93823	162.72	135.673	1.72189	6.94	0.40858	3.82909	-41.482	r
50	50	43.8	2	4.1	0.1	0.93813	162.727	135.675	1.72181	6.938	0.40862	3.73474	-42.2277	r
51	50	43.5	2	4.5	0	0.9377	162.735	135.67	1.7212	6.93	0.40854	3.45827	-46.6816	r
52	50	41.9	2.1	0	6	0.94411	163.616	136.364	1.74219	7.021	0.42125	6.8049	21.3541	B19'
53	50	44.5	2.1	3.4	0	0.93891	162.654	135.652	1.72207	6.953	0.40809	3.49218	-25.1093	r
54	50	43.9	2.1	4	0	0.93831	162.696	135.664	1.72159	6.941	0.40833	4.54446	-40.338	r
55	50	44	2.3	3.6	0.1	0.93896	162.68	135.677	1.72218	6.951	0.40838	3.30293	-32.0457	r
56	50	44	2.3	3.7	0	0.93883	162.667	135.666	1.72181	6.949	0.40818	4.30849	-39.3621	r
57	50	43.6	2.4	0	4	0.94384	163.204	136.116	1.73636	7.024	0.41637	21.4289	42.1497	B19'
58	50	43.8	2.6	3.6	0	0.93926	162.648	135.676	1.72186	6.954	0.4081	3.2483	-33.5728	r
59	50	28.1	2.9	0	19	0.94889	166.184	138.086	1.77981	7.029	0.4526	10.9423	105.058	B19
60	50	47	3	0	0	0.9433	162.38	135.62	1.7247	7.03	0.40661	22.0885	66.2303	B19???
61	50	43.6	3	3.4	0	0.9399	162.618	135.688	1.72198	6.962	0.40797	3.77995	-31.2749	r
62	50	42.8	3.6	2.8	0.8	0.9414	162.712	135.804	1.72472	6.98	0.40959	4.12627	-39.0466	r
63	50	42.8	4	3.2	0	0.9412	162.564	135.724	1.72204	6.976	0.40776	3.71258	-41.5943	r
64	50	40.4	4.6	1	4	0.94526	163.186	136.224	1.73534	7.026	0.41648	9.10042	-3.32541	B19
65	50	42	5	3	0	0.9425	162.51	135.76	1.7221	6.99	0.40755	5.83235	-46.5943	r
66	50	41.2	6	2.8	0	0.9438	162.456	135.796	1.72216	7.004	0.40734	10.1638	-53.5024	B19
67	50	39.6	8	2.4	0	0.9464	162.348	135.868	1.72228	7.032	0.40692	12.6594	-15.3034	B19
68	50	34	10	0	6	0.9528	163.3	136.68	1.7414	7.1	0.42022	5.32	30.2	B19
69	50	38	10	2	0	0.949	162.24	135.94	1.7224	7.06	0.4065	10.3365	0.67688	B19
70	50	35	12	0	3	0.9541	162.62	136.37	1.7325	7.12	0.4127	5.92619	47.6965	B19
71	50	34	12	0	4	0.9544	162.82	136.5	1.7354	7.12	0.41512	5.8	37.6	B19
72	50	36.4	12	1.6	0	0.9516	162.132	136.012	1.72252	7.088	0.40608	8.6171	13.2358	B19
73	50	34	13	0	3	0.9552	162.58	136.41	1.7324	7.13	0.41257	4.7	25.9	B19
74	50	34	14	0	2	0.956	162.34	136.32	1.7294	7.14	0.41002	6.65	45.65	B19
75	50	34.8	14	1.2	0	0.9542	162.024	136.084	1.72264	7.116	0.40566	10.7943	-1.58963	B19
76	50	34	16	0	0	0.9576	161.86	136.14	1.7234	7.16	0.40492	7.4	60.1	B19
77	50	26.6	3.7	0	19.7	0.94998	166.292	138.209	1.78176	7.037	0.454193	13.6782	105.906	B19
78	50	25	0	1.3	23.7	0.94581	167.331	138.607	1.79269	6.974	0.464874	15.0952	99.2515	B19
79	50	26.4	0.5	0	23.1	0.94748	167.1	138.523	1.79194	7.005	0.462837	14.3452	142.833	B19
80	50	25	0	2.1	22.9	0.94477	167.227	138.519	1.78973	6.958	0.463258	12.2569	79.2305	B19

## Sheet: MAX_Phase_Elastic_Dataset
#M-site element	A-site element	X-site element	M-atom p-orbital radii	M-atom d-orbital radii	M-atom s-orbital radii	A-atom s-orbital radii	A-atom p-orbital radii	X-atom s-orbital radii	X-atom p-orbital radii	B (Bulk modulus)	G (Shear modulus)	E (Young's modulus)
Sc	Cd	C	0.5	0.539	1.57	0.445	1.184	0.62	0.596	73	36	92
Sc	Tl	C	0.5	0.539	1.57	1.06	1.319	0.62	0.596	84	55	135
Sc	In	C	0.5	0.539	1.57	1.093	1.382	0.62	0.596	86	54	135
Sc	Pb	C	0.5	0.539	1.57	1.01	1.215	0.62	0.596	87	58	142
Sc	Al	C	0.5	0.539	1.57	1.044	1.312	0.62	0.596	88	57	140
Sc	Ga	C	0.5	0.539	1.57	0.96	1.254	0.62	0.596	89	53	133
Sc	Cd	N	0.5	0.539	1.57	0.445	1.184	0.521	0.4875	92	40	106
Sc	Sn	C	0.5	0.539	1.57	1.027	1.24	0.62	0.596	93	63	154
Sc	Pb	N	0.5	0.539	1.57	1.01	1.215	0.521	0.4875	101	67	165
Sc	In	N	0.5	0.539	1.57	1.093	1.382	0.521	0.4875	102	68	167
Sc	Tl	N	0.5	0.539	1.57	1.06	1.319	0.521	0.4875	102	65	162
Sc	Ge	C	0.5	0.539	1.57	0.886	1.09	0.62	0.596	103	72	175
Zr	Cd	C	0.613	0.79	1.593	0.445	1.184	0.62	0.596	105	46	121
Sc	Si	C	0.5	0.539	1.57	0.904	1.068	0.62	0.596	106	76	184
Sc	Al	N	0.5	0.539	1.57	1.044	1.312	0.521	0.4875	107	77	187
Sc	Ga	N	0.5	0.539	1.57	0.96	1.254	0.521	0.4875	110	75	183
Sc	Sn	N	0.5	0.539	1.57	1.027	1.24	0.521	0.4875	110	75	184
Nb	Tl	N	0.586	0.747	1.589	1.06	1.319	0.521	0.4875	112	43	115
Sc	As	C	0.5	0.539	1.57	0.826	0.9915	0.62	0.596	113	66	165
Cr	Tl	C	0.416	0.4265	1.453	1.06	1.319	0.62	0.596	113	70	173
Ti	Cd	C	0.468	0.489	1.477	0.445	1.184	0.62	0.596	116	67	168
Zr	Pb	C	0.613	0.79	1.593	1.01	1.215	0.62	0.596	117	71	177
Zr	Tl	C	0.613	0.79	1.593	1.06	1.319	0.62	0.596	117	78	191
Hf	Cd	C	0.617	0.829	1.476	0.445	1.184	0.62	0.596	119	69	174
Zr	In	C	0.613	0.79	1.593	1.093	1.382	0.62	0.596	119	84	204
Ti	Pb	C	0.468	0.489	1.477	1.01	1.215	0.62	0.596	119	73	182
V	Tl	C	0.439	0.449	1.401	1.06	1.319	0.62	0.596	119	69	173
V	Cd	C	0.439	0.449	1.401	0.445	1.184	0.62	0.596	120	84	203
Sc	P	C	0.5	0.539	1.57	0.803	0.9175	0.62	0.596	121	70	175
Zr	Cd	N	0.613	0.79	1.593	0.445	1.184	0.521	0.4875	121	70	175
Ti	Pb	N	0.468	0.489	1.477	1.01	1.215	0.521	0.4875	121	68	173
Sc	Ge	N	0.5	0.539	1.57	0.886	1.09	0.521	0.4875	122	84	204
V	Pb	N	0.439	0.449	1.401	1.01	1.215	0.521	0.4875	122	39	105
Cr	Pb	N	0.416	0.4265	1.453	1.01	1.215	0.521	0.4875	122	39	105
V	Pb	C	0.439	0.449	1.401	1.01	1.215	0.62	0.596	123	63	161
Zr	Al	C	0.613	0.79	1.593	1.044	1.312	0.62	0.596	125	92	221
Ti	Tl	C	0.468	0.489	1.477	1.06	1.319	0.62	0.596	125	91	219
W	Pb	N	0.582	0.746	1.36	1.01	1.215	0.521	0.4875	125	47	124
Hf	Pb	C	0.617	0.829	1.476	1.01	1.215	0.62	0.596	126	77	191
Sc	S	C	0.5	0.539	1.57	0.723	0.808	0.62	0.596	126	91	221
Cr	In	C	0.416	0.4265	1.453	1.093	1.382	0.62	0.596	127	64	163
Zr	Pb	N	0.613	0.79	1.593	1.01	1.215	0.521	0.4875	127	61	157
Zr	Ga	C	0.613	0.79	1.593	0.96	1.254	0.62	0.596	128	88	214
Ti	In	C	0.468	0.489	1.477	1.093	1.382	0.62	0.596	128	98	234
Nb	Pb	N	0.586	0.747	1.589	1.01	1.215	0.521	0.4875	128	30	84
Sc	Si	N	0.5	0.539	1.57	0.904	1.068	0.521	0.4875	128	89	218
Zr	Sn	C	0.613	0.79	1.593	1.027	1.24	0.62	0.596	129	80	199
Hf	Tl	C	0.617	0.829	1.476	1.06	1.319	0.62	0.596	129	86	212
Ti	Tl	N	0.468	0.489	1.477	1.06	1.319	0.521	0.4875	129	81	200
Zr	Tl	N	0.613	0.79	1.593	1.06	1.319	0.521	0.4875	129	69	176
Ti	Cd	N	0.468	0.489	1.477	0.445	1.184	0.521	0.4875	130	84	208
Ta	Pb	N	0.599	0.784	1.413	1.01	1.215	0.521	0.4875	130	16	46
Hf	In	C	0.617	0.829	1.476	1.093	1.382	0.62	0.596	131	95	230
Sc	As	N	0.5	0.539	1.57	0.826	0.9915	0.521	0.4875	131	57	148
Cr	Pb	C	0.416	0.4265	1.453	1.01	1.215	0.62	0.596	133	51	136
Zr	In	N	0.613	0.79	1.593	1.093	1.382	0.521	0.4875	134	81	202
Hf	Pb	N	0.617	0.829	1.476	1.01	1.215	0.521	0.4875	134	60	157
Ta	Pb	C	0.599	0.784	1.413	1.01	1.215	0.62	0.596	135	63	163
Ti	Sn	C	0.468	0.489	1.477	1.027	1.24	0.62	0.596	135	93	226
Hf	Cd	N	0.617	0.829	1.476	0.445	1.184	0.521	0.4875	136	79	198
Ti	Sn	N	0.468	0.489	1.477	1.027	1.24	0.521	0.4875	136	79	198
Mo	Tl	N	0.56	0.699	1.52	1.06	1.319	0.521	0.4875	136	58	153
Ta	Tl	N	0.599	0.784	1.413	1.06	1.319	0.521	0.4875	136	43	116
Sc	P	N	0.5	0.539	1.57	0.803	0.9175	0.521	0.4875	137	80	200
Ti	Al	C	0.468	0.489	1.477	1.044	1.312	0.62	0.596	138	113	267
Hf	Al	C	0.617	0.829	1.476	1.044	1.312	0.62	0.596	138	105	252
V	Sn	C	0.439	0.449	1.401	1.027	1.24	0.62	0.596	138	75	189
Ti	In	N	0.468	0.489	1.477	1.093	1.382	0.521	0.4875	138	83	208
Ti	Ga	C	0.468	0.489	1.477	0.96	1.254	0.62	0.596	139	109	260
Hf	Sn	C	0.617	0.829	1.476	1.027	1.24	0.62	0.596	139	84	210
Cr	Cd	N	0.416	0.4265	1.453	0.445	1.184	0.521	0.4875	139	74	189
Zr	Sn	N	0.613	0.79	1.593	1.027	1.24	0.521	0.4875	140	70	181
V	Tl	N	0.439	0.449	1.401	1.06	1.319	0.521	0.4875	140	56	148
Hf	Ga	C	0.617	0.829	1.476	0.96	1.254	0.62	0.596	141	101	244
Zr	Al	N	0.613	0.79	1.593	1.044	1.312	0.521	0.4875	141	94	231
Mo	Pb	N	0.56	0.699	1.52	1.01	1.215	0.521	0.4875	141	52	138
Sc	S	N	0.5	0.539	1.57	0.723	0.808	0.521	0.4875	141	101	244
Nb	Pb	C	0.586	0.747	1.589	1.01	1.215	0.62	0.596	142	69	177
Hf	Tl	N	0.617	0.829	1.476	1.06	1.319	0.521	0.4875	142	78	197
V	Sn	N	0.439	0.449	1.401	1.027	1.24	0.521	0.4875	143	43	117
Zr	Ga	N	0.613	0.79	1.593	0.96	1.254	0.521	0.4875	145	90	224
W	Tl	N	0.582	0.746	1.36	1.06	1.319	0.521	0.4875	145	56	149
Zr	Ge	C	0.613	0.79	1.593	0.886	1.09	0.62	0.596	146	87	218
Cr	Tl	N	0.416	0.4265	1.453	1.06	1.319	0.521	0.4875	146	62	163
Hf	In	N	0.617	0.829	1.476	1.093	1.382	0.521	0.4875	147	91	227
Nb	Cd	C	0.586	0.747	1.589	0.445	1.184	0.62	0.596	148	87	217
Nb	Tl	C	0.586	0.747	1.589	1.06	1.319	0.62	0.596	149	80	204
Ti	Ge	C	0.468	0.489	1.477	0.886	1.09	0.62	0.596	152	106	257
Zr	Si	C	0.613	0.79	1.593	0.904	1.068	0.62	0.596	152	97	240
Nb	Cd	N	0.586	0.747	1.589	0.445	1.184	0.521	0.4875	152	79	202
Hf	Sn	N	0.617	0.829	1.476	1.027	1.24	0.521	0.4875	152	76	196
V	In	N	0.439	0.449	1.401	1.093	1.382	0.521	0.4875	154	80	204
Hf	Ge	C	0.617	0.829	1.476	0.886	1.09	0.62	0.596	155	96	238
Ti	Al	N	0.468	0.489	1.477	1.044	1.312	0.521	0.4875	155	118	281
Cr	Sn	C	0.416	0.4265	1.453	1.027	1.24	0.62	0.596	156	60	160
Zr	Ge	N	0.613	0.79	1.593	0.886	1.09	0.521	0.4875	156	78	200
Cr	In	N	0.416	0.4265	1.453	1.093	1.382	0.521	0.4875	156	67	175
Cr	Cd	C	0.416	0.4265	1.453	0.445	1.184	0.62	0.596	158	92	230
V	In	C	0.439	0.449	1.401	1.093	1.382	0.62	0.596	158	104	256
Mo	Pb	C	0.56	0.699	1.52	1.01	1.215	0.62	0.596	158	35	97
Mo	Tl	C	0.56	0.699	1.52	1.06	1.319	0.62	0.596	158	63	167
Hf	Al	N	0.617	0.829	1.476	1.044	1.312	0.521	0.4875	158	109	266
V	Cd	N	0.439	0.449	1.401	0.445	1.184	0.521	0.4875	158	95	236
Nb	In	N	0.586	0.747	1.589	1.093	1.382	0.521	0.4875	158	77	197
Nb	In	C	0.586	0.747	1.589	1.093	1.382	0.62	0.596	159	99	247
Ti	Ga	N	0.468	0.489	1.477	0.96	1.254	0.521	0.4875	159	109	265
Hf	Ga	N	0.617	0.829	1.476	0.96	1.254	0.521	0.4875	160	102	253
Zr	As	C	0.613	0.79	1.593	0.826	0.9915	0.62	0.596	161	87	221
Mo	Cd	C	0.56	0.699	1.52	0.445	1.184	0.62	0.596	162	86	218
Nb	Sn	C	0.586	0.747	1.589	1.027	1.24	0.62	0.596	162	81	209
Cr	Sn	N	0.416	0.4265	1.453	1.027	1.24	0.521	0.4875	163	52	141
Nb	Sn	N	0.586	0.747	1.589	1.027	1.24	0.521	0.4875	164	56	151
Zr	S	C	0.613	0.79	1.593	0.723	0.808	0.62	0.596	165	113	275
Ta	Tl	C	0.599	0.784	1.413	1.06	1.319	0.62	0.596	165	84	214
Zr	Si	N	0.613	0.79	1.593	0.904	1.068	0.521	0.4875	165	85	217
Cr	Ga	N	0.416	0.4265	1.453	0.96	1.254	0.521	0.4875	166	68	180
Hf	Si	C	0.617	0.829	1.476	0.904	1.068	0.62	0.596	167	108	266
Ti	Ge	N	0.468	0.489	1.477	0.886	1.09	0.521	0.4875	167	94	236
Ta	Cd	C	0.599	0.784	1.413	0.445	1.184	0.62	0.596	168	94	238
Ta	Cd	N	0.599	0.784	1.413	0.445	1.184	0.521	0.4875	168	79	205
Ti	As	C	0.468	0.489	1.477	0.826	0.9915	0.62	0.596	169	87	224
Mo	In	C	0.56	0.699	1.52	1.093	1.382	0.62	0.596	169	83	215
Ti	Si	C	0.468	0.489	1.477	0.904	1.068	0.62	0.596	169	119	288
Hf	Ge	N	0.617	0.829	1.476	0.886	1.09	0.521	0.4875	170	87	223
W	Tl	C	0.582	0.746	1.36	1.06	1.319	0.62	0.596	171	57	153
Zr	As	N	0.613	0.79	1.593	0.826	0.9915	0.521	0.4875	171	106	263
Zr	S	N	0.613	0.79	1.593	0.723	0.808	0.521	0.4875	171	101	252
Ta	In	N	0.599	0.784	1.413	1.093	1.382	0.521	0.4875	172	73	191
Nb	Al	C	0.586	0.747	1.589	1.044	1.312	0.62	0.596	173	116	285
Zr	P	C	0.613	0.79	1.593	0.803	0.9175	0.62	0.596	174	116	285
V	Ga	N	0.439	0.449	1.401	0.96	1.254	0.521	0.4875	174	105	263
V	Al	C	0.439	0.449	1.401	1.044	1.312	0.62	0.596	175	132	316
Hf	As	C	0.617	0.829	1.476	0.826	0.9915	0.62	0.596	175	103	257
V	Ga	C	0.439	0.449	1.401	0.96	1.254	0.62	0.596	175	125	302
Ta	In	C	0.599	0.784	1.413	1.093	1.382	0.62	0.596	175	106	265
Ta	Sn	C	0.599	0.784	1.413	1.027	1.24	0.62	0.596	176	81	211
Ta	Sn	N	0.599	0.784	1.413	1.027	1.24	0.521	0.4875	176	44	122
Nb	Ga	C	0.586	0.747	1.589	0.96	1.254	0.62	0.596	177	108	270
Ti	S	C	0.468	0.489	1.477	0.723	0.808	0.62	0.596	177	134	321
W	Cd	C	0.582	0.746	1.36	0.445	1.184	0.62	0.596	179	93	236
Hf	S	C	0.617	0.829	1.476	0.723	0.808	0.62	0.596	179	126	305
V	Al	N	0.439	0.449	1.401	1.044	1.312	0.521	0.4875	180	128	310
Ti	As	N	0.468	0.489	1.477	0.826	0.9915	0.521	0.4875	181	114	281
Ti	S	N	0.468	0.489	1.477	0.723	0.808	0.521	0.4875	181	121	297
V	Ge	C	0.439	0.449	1.401	0.886	1.09	0.62	0.596	182	105	263
Hf	Si	N	0.617	0.829	1.476	0.904	1.068	0.521	0.4875	182	99	250
Hf	As	N	0.617	0.829	1.476	0.826	0.9915	0.521	0.4875	183	114	284
Zr	P	N	0.613	0.79	1.593	0.803	0.9175	0.521	0.4875	183	115	284
Ti	Si	N	0.468	0.489	1.477	0.904	1.068	0.521	0.4875	183	115	285
Mo	Sn	C	0.56	0.699	1.52	1.027	1.24	0.62	0.596	184	56	152
Cr	Al	N	0.416	0.4265	1.453	1.044	1.312	0.521	0.4875	184	92	237
Cr	Ga	C	0.416	0.4265	1.453	0.96	1.254	0.62	0.596	185	114	283
Mo	Cd	N	0.56	0.699	1.52	0.445	1.184	0.521	0.4875	185	60	163
Cr	Al	C	0.416	0.4265	1.453	1.044	1.312	0.62	0.596	186	138	332
Hf	S	N	0.617	0.829	1.476	0.723	0.808	0.521	0.4875	186	97	249
W	In	C	0.582	0.746	1.36	1.093	1.382	0.62	0.596	187	76	201
Ti	P	C	0.468	0.489	1.477	0.803	0.9175	0.62	0.596	187	109	273
Hf	P	C	0.617	0.829	1.476	0.803	0.9175	0.62	0.596	188	129	315
Mo	Ga	C	0.56	0.699	1.52	0.96	1.254	0.62	0.596	190	101	257
Cr	Ge	N	0.416	0.4265	1.453	0.886	1.09	0.521	0.4875	191	53	147
Nb	Ge	C	0.586	0.747	1.589	0.886	1.09	0.62	0.596	192	106	268
Cr	S	C	0.416	0.4265	1.453	0.723	0.808	0.62	0.596	192	88	229
Ta	Al	C	0.599	0.784	1.413	1.044	1.312	0.62	0.596	193	122	303
Ta	Ga	C	0.599	0.784	1.413	0.96	1.254	0.62	0.596	194	118	294
Nb	Al	N	0.586	0.747	1.589	1.044	1.312	0.521	0.4875	194	112	281
V	Ge	N	0.439	0.449	1.401	0.886	1.09	0.521	0.4875	194	87	226
Cr	As	C	0.416	0.4265	1.453	0.826	0.9915	0.62	0.596	195	62	168
Mo	Al	C	0.56	0.699	1.52	1.044	1.312	0.62	0.596	196	119	296
V	As	C	0.439	0.449	1.401	0.826	0.9915	0.62	0.596	197	124	307
Nb	S	C	0.586	0.747	1.589	0.723	0.808	0.62	0.596	197	101	258
Nb	Ga	N	0.586	0.747	1.589	0.96	1.254	0.521	0.4875	198	109	275
Hf	P	N	0.617	0.829	1.476	0.803	0.9175	0.521	0.4875	198	128	316
V	S	C	0.439	0.449	1.401	0.723	0.808	0.62	0.596	199	114	286
Cr	Ge	C	0.416	0.4265	1.453	0.886	1.09	0.62	0.596	200	81	213
W	Sn	C	0.582	0.746	1.36	1.027	1.24	0.62	0.596	200	38	107
Nb	Ge	N	0.586	0.747	1.589	0.886	1.09	0.521	0.4875	200	91	236
Ti	P	N	0.468	0.489	1.477	0.803	0.9175	0.521	0.4875	200	135	331
V	As	N	0.439	0.449	1.401	0.826	0.9915	0.521	0.4875	203	94	245
Nb	As	C	0.586	0.747	1.589	0.826	0.9915	0.62	0.596	204	126	312
Mo	S	N	0.56	0.699	1.52	0.723	0.808	0.521	0.4875	204	44	122
Nb	As	N	0.586	0.747	1.589	0.826	0.9915	0.521	0.4875	205	86	226
Ta	Ge	C	0.599	0.784	1.413	0.886	1.09	0.62	0.596	206	113	286
Ta	S	C	0.599	0.784	1.413	0.723	0.808	0.62	0.596	206	95	247
Cr	As	N	0.416	0.4265	1.453	0.826	0.9915	0.521	0.4875	206	63	171
Mo	As	N	0.56	0.699	1.52	0.826	0.9915	0.521	0.4875	208	75	201
Mo	As	C	0.56	0.699	1.52	0.826	0.9915	0.62	0.596	209	52	144
Nb	Si	C	0.586	0.747	1.589	0.904	1.068	0.62	0.596	209	122	305
V	Si	N	0.439	0.449	1.401	0.904	1.068	0.521	0.4875	209	102	263
Cr	P	N	0.416	0.4265	1.453	0.803	0.9175	0.521	0.4875	210	101	262
W	Ga	C	0.582	0.746	1.36	0.96	1.254	0.62	0.596	211	97	252
V	Si	C	0.439	0.449	1.401	0.904	1.068	0.62	0.596	211	126	315
Mo	Ge	C	0.56	0.699	1.52	0.886	1.09	0.62	0.596	212	83	219
W	As	N	0.582	0.746	1.36	0.826	0.9915	0.521	0.4875	213	70	189
Nb	Si	N	0.586	0.747	1.589	0.904	1.068	0.521	0.4875	213	103	265
W	Al	C	0.582	0.746	1.36	1.044	1.312	0.62	0.596	214	110	280
Cr	Si	C	0.416	0.4265	1.453	0.904	1.068	0.62	0.596	215	87	229
Ta	As	N	0.599	0.784	1.413	0.826	0.9915	0.521	0.4875	216	74	200
Ta	Al	N	0.599	0.784	1.413	1.044	1.312	0.521	0.4875	217	115	293
Ta	Ge	N	0.599	0.784	1.413	0.886	1.09	0.521	0.4875	217	92	241
Ta	As	C	0.599	0.784	1.413	0.826	0.9915	0.62	0.596	219	129	324
Nb	P	N	0.586	0.747	1.589	0.803	0.9175	0.521	0.4875	219	102	266
Cr	Si	N	0.416	0.4265	1.453	0.904	1.068	0.521	0.4875	222	49	138
Ta	Ga	N	0.599	0.784	1.413	0.96	1.254	0.521	0.4875	223	107	277
Nb	S	N	0.586	0.747	1.589	0.723	0.808	0.521	0.4875	223	106	273
Cr	P	C	0.416	0.4265	1.453	0.803	0.9175	0.62	0.596	224	98	257
Mo	Ga	N	0.56	0.699	1.52	0.96	1.254	0.521	0.4875	224	49	137
Mo	P	C	0.56	0.699	1.52	0.803	0.9175	0.62	0.596	225	71	193
Mo	Si	C	0.56	0.699	1.52	0.904	1.068	0.62	0.596	225	94	248
Nb	P	C	0.586	0.747	1.589	0.803	0.9175	0.62	0.596	226	145	358
Ta	Si	C	0.599	0.784	1.413	0.904	1.068	0.62	0.596	226	126	318
W	Cd	N	0.582	0.746	1.36	0.445	1.184	0.521	0.4875	226	99	259
Mo	P	N	0.56	0.699	1.52	0.803	0.9175	0.521	0.4875	226	65	179
W	As	C	0.582	0.746	1.36	0.826	0.9915	0.62	0.596	227	34	96
V	P	C	0.439	0.449	1.401	0.803	0.9175	0.62	0.596	227	154	376
V	P	N	0.439	0.449	1.401	0.803	0.9175	0.521	0.4875	229	122	312
W	P	N	0.582	0.746	1.36	0.803	0.9175	0.521	0.4875	230	62	171
Ta	Si	N	0.599	0.784	1.413	0.904	1.068	0.521	0.4875	230	106	275
W	Ge	C	0.582	0.746	1.36	0.886	1.09	0.62	0.596	234	80	216
W	P	C	0.582	0.746	1.36	0.803	0.9175	0.62	0.596	242	45	126
Ta	P	C	0.599	0.784	1.413	0.803	0.9175	0.62	0.596	243	151	375
Ta	S	N	0.599	0.784	1.413	0.723	0.808	0.521	0.4875	246	109	285
W	Si	C	0.582	0.746	1.36	0.904	1.068	0.62	0.596	251	95	253
Ta	P	N	0.599	0.784	1.413	0.803	0.9175	0.521	0.4875	255	122	315

## Sheet: Piezoelectric_Dataset
MaterialsProjectID	ChemicalFormula	PointGroup	energyPerAtom	cell_volume	density	cation_radius(ionic)	anion_radius(ionic)	Mean(Electronegativity)	Std(Electronegativity)	PiezoElecConst	BandGap
mp-22205	InN	6mm	-5.44223	64.4149	6.64189	0.94 ang	1.32 ang	2.41	0.63	2.15872	0.1321
mp-3731	LiNbO3	3m	-7.85817	111.267	4.41287	0.78 ang	1.26 ang	2.00667	1.04465	3.41624	3.3358
mp-804	GaN	6mm	-6.15745	46.9428	5.92365	0.76 ang	1.32 ang	2.425	0.615	0.46451	1.7433
mp-661	AlN	6mm	-7.44492	42.5273	3.20089	0.675 ang	1.32 ang	2.325	0.715	1.46115	4.0564
mp-23485	Ag2HgI4	-4	-2.02244	281.162	5.4568	1.16 ang	2.06 ang	2.19667	0.32887	0.089257	1.2206
mp-3589	BPO4	-4	-7.61869	66.197	2.65353	0.52 ang	1.26 ang	2.55667	0.627606	0.155476	7.2565
mp-12779	CdTe	6mm	-2.48708	145.823	5.4662	1.09 ang	2.07 ang	1.895	0.205	0.025266	0.6198
mp-571558	HgBr2	3	-1.62358	305.121	5.88411	1.16 ang	1.82 ang	2.48	0.48	0.02177	1.682
mp-22304	Cd(InSe2)2	-4	-3.48795	212.016	5.15267	0.94 ang	1.84 ang	2.00667	0.385948	0.086248	0.9545
mp-568661	Cd(InSe2)2	-42m	-3.48415	210.874	5.18056	0.94 ang	1.84 ang	2.00667	0.385948	0.091564	0.7711
mp-570935	LiI	6mm	-2.94922	134.038	3.3163	0.9 ang	2.06 ang	1.82	0.84	0.17284	4.3818
mp-25119	VPbO3	4mm	-6.88187	71.704	7.08966	0.72 ang	1.26 ang	2.46667	0.745222	2.0466	1.4517
mp-2964	NaNO2	mm2	-5.77008	55.8878	2.04999	0.3 ang	1.26 ang	2.47	1.10112	0.074681	2.4238
mp-24942	FeBiO3	3m	-6.17788	67.5941	7.68493	0.785 ang	1.26 ang	2.43	0.718378	2.86276	1.9309
mp-20025	Mn(GaS2)2	-4	-5.19966	158.367	3.38305	0.76 ang	1.7 ang	1.98	0.43734	0.048602	1.1795
mp-7000	SiO2	32	-7.90474	120.336	2.48735	0.54 ang	1.26 ang	2.67	0.77	0.13685	5.719
mp-672	CdS	6mm	-3.16196	104.863	4.57565	1.09 ang	1.7 ang	2.135	0.445	0.33356	1.1162
mp-6930	SiO2	32	-7.9044	120.212	2.48991	0.54 ang	1.26 ang	2.67	0.77	0.137425	5.7056
mp-5986	BaTiO3	4mm	-8.00819	67.5158	5.73532	0.745 ang	1.26 ang	1.95667	1.08192	3.48733	1.7279
mp-12902	ErAgTe2	-42m	-4.32093	236.163	7.4578	1.03 ang	2.07 ang	1.75667	0.371872	0.166425	0.8967
mp-12903	YAgTe2	-42m	-4.82417	241.036	6.22745	1.04 ang	2.07 ang	1.75	0.381139	0.18296	0.8989
mp-3551	TbAgTe2	-42m	-4.35874	242.043	7.1623	1.063 ang	2.07 ang	1.34333	0.952412	0.191203	0.9058
mp-6867	KCaCO3F	-6m2	-6.58874	104.101	2.52322	0.3 ang	1.26 ang	2.358	1.26871	0.337677	4.3468
mp-2133	ZnO	6mm	-4.5503	49.7187	5.43786	0.88 ang	1.26 ang	2.545	0.895	1.03681	0.7317
mp-4024	DyAgTe2	-42m	-4.34573	239.859	7.27701	1.052 ang	2.07 ang	1.75	0.381139	0.18496	0.9018
mp-6870	KBe2BO3F2	32	-6.6126	111.48	2.29283	0.41 ang	1.26 ang	2.37	1.17375	0.00761	6.0551
mp-4899	GaAgTe2	-42m	-3.3253	253.9	5.66103	0.76 ang	2.07 ang	1.94667	0.118977	0.021289	0.1927
mp-830	GaN	-43m	-6.15224	23.4805	5.92136	0.76 ang	1.32 ang	2.425	0.615	0.074259	1.5701
mp-12954	CuBS2	-42m	-5.10306	113.795	4.0417	0.41 ang	1.7 ang	2.17333	0.293182	0.002483	1.7434
mp-22261	InCuTe2	-42m	-3.55466	249.122	5.77989	0.94 ang	2.07 ang	1.92667	0.131993	0.015662	0.2474
mp-4979	AlCuS2	-42m	-4.83803	149.485	3.43599	0.675 ang	1.7 ang	2.03	0.40653	0.07648	1.6937
mp-5782	AlAgS2	-42m	-4.4698	173.815	3.80189	0.675 ang	1.7 ang	2.04	0.403567	0.135317	1.9003
mp-14091	AlAgSe2	-42m	-4.01084	202.942	4.79107	0.675 ang	1.84 ang	2.03	0.390214	0.095551	1.136
mp-19833	InAgS2	-42m	-3.89065	202.533	4.70313	0.94 ang	1.7 ang	2.09667	0.347211	0.145808	0.3757
mp-14092	AlAgTe2	-42m	-3.57557	252.155	5.13726	0.675 ang	2.07 ang	1.88	0.203142	0.024847	1.0466
mp-5342	GaAgS2	-42m	-4.04112	177.685	4.51796	0.76 ang	1.7 ang	2.10667	0.338264	0.10456	0.9598
mp-5518	GaAgSe2	-42m	-3.66605	206.938	5.38451	0.76 ang	1.84 ang	2.09667	0.324277	0.057571	0.2484
mp-22895	CuI	-43m	-2.96374	54.9313	5.75719	0.91 ang	2.06 ang	2.28	0.38	0.078345	1.1363
mp-557739	CoBiO3	4mm	-5.84754	69.6354	7.53329	0.75 ang	1.26 ang	2.44667	0.704714	2.57904	0.8267
mp-550433	BeZnO2	-42m	-5.77792	74.3909	4.75097	0.59 ang	1.26 ang	2.22	0.863288	0.233298	2.6554
mp-24932	FeBiO3	3m	-6.21454	129.499	8.02255	0.785 ang	1.26 ang	2.43	0.718378	3.13343	1.9066
mp-4829	Na2ThF6	32	-5.92855	123.798	5.25812	1.08 ang	1.19 ang	2.07	1.35899	0.16502	6.4627
mp-24864	CoO	-43m	-6.02631	24.8167	5.01391	0.885 ang	1.26 ang	2.66	0.78	0.19127	0.9673
mp-13032	MgS	-43m	-4.27868	46.2527	2.02376	0.86 ang	1.7 ang	1.945	0.635	0.193647	3.3692
mp-13031	MgSe	-43m	-3.79623	54.0138	3.17466	0.86 ang	1.84 ang	1.93	0.62	0.141287	2.5476
mp-13033	MgTe	-43m	-3.24671	69.0567	3.65271	0.86 ang	2.07 ang	1.705	0.395	0.089395	2.3186
mp-2469	CdS	-43m	-3.16075	52.4182	4.5768	1.09 ang	1.7 ang	2.135	0.445	0.114685	1.0461
mp-22995	Ag3SI	3	-2.92183	121.856	6.57609	1.29 ang	1.7 ang	2.39	0.326905	0.150167	0.5388
mp-938	GeTe	3m	-3.97358	56.265	5.90965	0.87 ang	2.07 ang	2.055	0.045	2.13463	0.7469
mp-27888	Zr3GeO8	-42m	-8.74888	136.872	5.7543	0.86 ang	1.26 ang	2.26	0.879356	1.12088	3.8969
mp-22925	AgI	-43m	-2.4591	73.2196	5.32438	1.29 ang	2.06 ang	2.295	0.365	0.091464	1.3678
mp-22894	AgI	6mm	-2.45811	146.312	5.32903	1.29 ang	2.06 ang	2.295	0.365	0.19526	1.3959
mp-13108	SrHfO3	4mm	-8.66592	71.1047	7.33551	0.85 ang	1.26 ang	1.89667	1.10062	8.72945	3.7328
mp-406	CdTe	-43m	-2.4911	72.8272	5.47251	1.09 ang	2.07 ang	1.895	0.205	0.004848	0.5894
mp-20459	TiPbO3	4mm	-7.60743	68.7489	7.32014	0.745 ang	1.26 ang	2.43667	0.77933	2.87611	1.8161
mp-549706	MgO	6mm	-5.90988	48.5413	2.75753	0.86 ang	1.26 ang	2.375	1.065	2.25674	3.2871
mp-3107	Ga3PO7	3m	-6.45668	126.235	4.63215	0.52 ang	1.26 ang	2.48	0.696324	0.799294	3.1409
mp-567290	LaN	6mm	-7.9565	88.1626	5.76019	1.172 ang	1.32 ang	2.07	0.97	1.78562	1.1159
mp-1639	BN	-43m	-8.71146	11.9172	3.45809	0.41 ang	1.32 ang	2.54	0.5	0.517745	4.4502
mp-358	HgTe	32	-1.82881	200.515	8.15357	1.16 ang	2.07 ang	2.05	0.05	0.57447	0.4762
mp-7648	SiO2	222	-7.90797	193.784	2.05945	0.54 ang	1.26 ang	2.67	0.77	0.129867	5.3774
mp-5048	LiGaTe2	-42m	-3.43356	246.599	4.46939	0.76 ang	2.07 ang	1.63	0.474623	0.014911	1.5885
mp-4586	LiAlTe2	-42m	-3.6989	245.831	3.90593	0.675 ang	2.07 ang	1.56333	0.458427	0.027734	2.4411
mp-20782	LiInTe2	-42m	-3.36493	272.941	4.58674	0.94 ang	2.07 ang	1.62	0.471027	0.012182	1.3847
mp-546794	SiO2	-42m	-7.91526	94.708	2.10695	0.54 ang	1.26 ang	2.67	0.77	0.044229	5.7034
mp-2542	BeO	6mm	-7.10306	28.0101	2.96555	0.59 ang	1.26 ang	2.505	0.935	0.19632	7.4598
mp-10695	ZnS	-43m	-3.50893	40.4757	3.99893	0.88 ang	1.7 ang	2.115	0.465	0.030692	2.0186
mp-1986	ZnO	-43m	-4.54381	24.8184	5.44683	0.88 ang	1.26 ang	2.545	0.895	0.378684	0.6311
mp-550469	TiZn(BiO3)2	4mm	-6.43217	142.431	7.31261	0.745 ang	1.26 ang	2.1625	0.758695	1.6781	0.8967
mp-1190	ZnSe	-43m	-3.09258	47.3376	5.06426	0.88 ang	1.84 ang	2.1	0.45	0.032961	1.1693
mp-2653	BN	6mm	-8.69406	23.8908	3.44993	0.41 ang	1.32 ang	2.54	0.5	1.09478	5.2119
mp-550998	TiZn(BiO3)2	4mm	-6.44138	140.362	7.4204	0.745 ang	1.26 ang	2.1625	0.758695	1.75114	1.5994
mp-604884	BN	-6m2	-8.78267	38.729	2.12816	0.41 ang	1.32 ang	2.54	0.5	0.402833	4.4189
mp-1778	BeO	-43m	-7.09596	13.9805	2.97075	0.59 ang	1.26 ang	2.505	0.935	0.06908	6.8508
mp-4360	NaCdF3	3m	-3.99214	151.196	4.22604	1.09 ang	1.19 ang	2.2	1.29633	0.24241	3.513
mp-3772	Cd(GaSe2)2	-4	-3.61418	189.719	4.96885	0.76 ang	1.84 ang	2.01667	0.380292	0.049385	1.3457
mp-23771	SmH3(CO2)3	3m	-6.99542	132.731	3.57068	1.098 ang	1.26 ang	2.34	0.812804	0.20773	4.1122
mp-7204	CaZnSO	6mm	-4.96346	142.408	3.58096	1.14 ang	1.26 ang	2.1675	0.924699	0.510689	2.6831
mp-22914	CuCl	-43m	-3.34566	39.4674	4.16525	0.91 ang	1.67 ang	2.53	0.63	0.30995	0.5612
mp-569346	CuI	6mm	-2.95656	110.061	5.74682	0.91 ang	2.06 ang	2.28	0.38	0.0983	1.2172
mp-19412	VAg3O4	-42m	-5.33006	127.971	5.69048	0.68 ang	1.26 ang	2.33333	0.792058	0.501544	0.6003
mp-23349	Bi(BO2)3	2	-7.52347	119.917	4.67224	0.41 ang	1.26 ang	2.5	0.664731	0.750674	3.8401
mp-13334	ZnSnO3	3m	-5.54904	117.57	6.55676	0.83 ang	1.26 ang	2.35	0.781068	0.580169	1.0767
mp-558728	Cs3Li2F5	mm2	-4.30669	204.137	4.12896	1.81 ang	1.19 ang	1.91667	1.46106	1.31882	5.9268
mp-560088	Cs2Li3F5	mm2	-4.42566	170.923	3.70754	1.81 ang	1.19 ang	1.91667	1.46106	0.05599	5.6184
mp-5020	BaTiO3	3m	-8.0111	67.7727	5.71358	0.745 ang	1.26 ang	1.95667	1.08192	3.81224	2.5087
mp-557515	CrBiO3	3m	-6.83292	125.344	8.1865	1.17 ang	1.26 ang	2.37333	0.768433	2.49227	1.8417
mp-966	NbS2	3m	-7.13213	66.5547	3.91805	0.82 ang	1.7 ang	2.09	0.49	0.40749	0.1517
mp-568116	Lu2(CN2)3	32	-8.67466	168.406	4.63442	0.3 ang	1.32 ang	2.28667	0.746205	0.093035	3.7119
mp-13538	KPrSiSe4	2	-4.85816	425.759	4.08686	0.54 ang	1.84 ang	1.6	0.67487	0.43468	2.1773
mp-37381	SmOF	-43m	-7.62569	43.1745	7.12906	1.098 ang	1.26 ang	2.86333	1.21749	0.541179	5.4397
mp-5784	Na2GeO3	mm2	-5.4805	172.981	3.19891	0.67 ang	1.26 ang	2.12667	1.02802	0.90224	2.9873
mp-27934	CdBr2	6mm	-2.28126	204.883	4.41256	1.09 ang	1.82 ang	2.325	0.635	0.00131	2.938
mp-32539	W(ClO)2	mm2	-5.63857	248.737	3.82854	0.74 ang	1.26 ang	2.98667	0.457627	5.71508	2.0632
mp-570256	Ag2HgI4	-42m	-2.02088	280.267	5.47423	1.16 ang	2.06 ang	2.19667	0.32887	0.104115	1.0992
mp-568598	Cu2HgI4	-42m	-2.31342	243.751	5.69042	1.16 ang	2.06 ang	2.18667	0.337178	0.085792	0.298
mp-22913	CuBr	-43m	-3.11819	46.2743	5.14766	0.91 ang	1.82 ang	2.43	0.53	0.179525	0.4859
mp-23292	HgBr2	mm2	-1.66464	230.202	5.19939	1.16 ang	1.82 ang	2.48	0.48	0.03102	2.5412
mp-1880	SbF3	mm2	-4.80469	140.216	4.23389	0.9 ang	1.19 ang	3.015	0.965	0.53254	4.4381
mp-5777	BaTiO3	mm2	-8.01068	67.7751	5.71338	0.745 ang	1.26 ang	1.95667	1.08192	3.43676	2.293
mp-552185	AgNO3	3m	-5.46686	136.227	4.14134	0.27 ang	1.26 ang	2.80333	0.638766	0.59573	1.8539
mp-4452	Cd(GaS2)2	-4	-4.04365	165.253	3.8196	0.76 ang	1.7 ang	2.02667	0.394321	0.088818	2.1141
mp-3228	HgSO4	mm2	-5.04861	163.752	6.01645	0.43 ang	1.26 ang	2.67333	0.59157	0.2755	1.7373
mp-23297	BrF3	mm2	-2.72661	141.375	3.21593	0.73 ang	1.19 ang	3.47	0.51	1.05624	2.1576
mp-3524	LiPN2	-42m	-6.80778	76.1721	2.87444	0.52 ang	1.32 ang	2.07	0.845261	0.224297	3.8016
mp-546711	CsClO4	-43m	-4.38662	133.136	2.89805	0.41 ang	1.26 ang	2.46333	1.18873	0.03022	5.3925
mp-550759	RbClO4	-43m	-4.3761	117.588	2.61135	0.41 ang	1.26 ang	2.47333	1.17466	0.019166	5.2141
mp-546633	KClO4	-43m	-4.37541	111.006	2.07256	0.41 ang	1.26 ang	2.47333	1.17466	0.049192	5.128
mp-22958	KBrO3	3m	-4.14892	92.1589	3.00905	0.45 ang	1.26 ang	2.40667	1.13893	0.6837	3.8455
mp-6920	KNO3	3m	-5.86231	81.6907	2.05514	0.27 ang	1.26 ang	2.43333	1.15243	0.22158	2.9587
mp-717	B2O3	mm2	-7.99908	76.8136	3.01007	0.41 ang	1.26 ang	2.74	0.7	0.79605	8.3486
mp-28020	AlCuCl4	-42m	-3.70521	311.275	2.47889	0.675 ang	1.67 ang	2.22333	0.672822	0.029707	2.5112
mp-4187	Ge2N2O	mm2	-6.70951	142.395	4.41486	0.67 ang	1.32 ang	2.83	0.602384	0.225446	2.6029
mp-8196	AgNO3	3m	-5.43607	66.943	4.21374	0.27 ang	1.26 ang	2.80333	0.638766	0.211931	1.7071
mp-22955	LiIO3	6	-4.61552	140.42	4.30079	1.09 ang	1.26 ang	2.36	1.02645	0.963214	3.6522
mp-559092	ScF3	32	-6.96632	67.3561	2.51341	0.885 ang	1.19 ang	2.67	1.31	0.11791	6.0425
mp-23011	RbClO3	3m	-4.2607	95.6428	2.93275	0.26 ang	1.26 ang	2.47333	1.17466	0.44003	5.3151
mp-568536	BaI2	-6m2	-3.44793	391.88	4.97215	1.49 ang	2.06 ang	1.775	0.885	0.667693	3.0499
mp-3762	VCu3S4	-43m	-5.3449	158.592	3.8724	0.93 ang	1.7 ang	2.03667	0.399694	0.062311	1.0305
mp-18775	Fe3PO7	3m	-6.89265	133.898	3.85072	0.52 ang	1.26 ang	2.48667	0.689944	0.944385	2.1905
mp-3038	Al2HgSe4	-4	-3.80001	188.885	5.01447	0.675 ang	1.84 ang	2.05333	0.385602	0.113456	1.4254
mp-23353	Cu2HgI4	-42m	-2.32099	242.338	5.72361	1.16 ang	2.06 ang	2.18667	0.337178	0.07233	0.5589
mp-20337	ZrPbO3	mm2	-7.85267	76.3584	7.53352	0.86 ang	1.26 ang	2.36667	0.861794	2.19649	2.6739
mp-613442	LiIO3	6	-4.61475	139.666	4.324	1.09 ang	1.26 ang	2.36	1.02645	0.955902	3.6861
mp-4627	CoAsS	mm2	-5.7388	174.231	6.3253	0.75 ang	1.7 ang	2.21333	0.286744	0.116366	0.9407
mp-20261	Mn(GaSe2)2	-4	-4.73069	179.246	4.72673	0.76 ang	1.84 ang	1.97	0.423635	0.031036	0.8566
mp-550714	PbO	mm2	-5.4332	188.001	7.88573	1.33 ang	1.26 ang	2.885	0.555	0.99145	2.2295
mp-560588	ZnS	6mm	-3.50605	81.0743	3.99286	0.88 ang	1.7 ang	2.115	0.465	0.08771	2.0801
mp-561224	TeO2	222	-5.36631	188.779	5.61545	1.11 ang	1.26 ang	2.77	0.67	0.031943	2.978
mp-4497	Si2N2O	mm2	-8.1316	121.688	2.73418	0.54 ang	1.32 ang	2.79333	0.652448	0.24806	4.9248
mp-28248	CdI2	6mm	-1.90902	244.115	4.98226	1.09 ang	2.06 ang	2.175	0.485	0.00612	2.3656
mp-545359	KNa2CuO2	4mm	-4.07228	105.477	2.84357	1.52 ang	1.26 ang	1.7725	1.05046	0.36441	1.5144
mp-8415	K2HfF6	-6m2	-5.99211	128.88	4.77595	0.85 ang	1.19 ang	2.03333	1.39038	0.244087	6.8346
mp-28295	CsIO3	mm2	-4.41137	219.356	4.66025	1.09 ang	1.26 ang	2.29667	1.11195	0.57882	3.0912
mp-4342	KNbO3	4mm	-7.65319	68.4708	4.36539	0.78 ang	1.26 ang	1.95333	1.0984	3.25783	1.476
mp-7375	KNbO3	3m	-7.65525	68.4184	4.36873	0.78 ang	1.26 ang	1.95333	1.0984	4.65345	2.2934
mp-3666	LiTaO3	3m	-8.43697	109.133	7.17837	0.78 ang	1.26 ang	1.97333	1.05859	2.94712	3.7003
mp-557733	KNiIO6	32	-4.54692	133.836	3.97893	0.67 ang	1.26 ang	2.2075	0.966628	0.17585	1.7518
mp-546190	Ag2O3	mm2	-4.04334	132.928	6.58914	0.89 ang	1.26 ang	2.685	0.755	0.252598	0.3361
mp-614803	Cs2TeO3	32	-4.78177	334.303	4.3851	1.11 ang	1.26 ang	2.11	1.08188	0.56803	3.5313
mp-22993	AgClO4	-42m	-4.0312	89.0363	3.86652	0.41 ang	1.26 ang	2.84333	0.655862	0.048555	2.6807
mp-560008	PNF2	mm2	-6.12746	125.517	2.19551	0.52 ang	1.32 ang	3.07	0.731072	0.22549	5.6175
mp-22981	TlIO3	3m	-4.30043	96.3953	6.53371	1.09 ang	1.26 ang	2.57333	0.745535	1.55078	2.7633
mp-22988	CsGeCl3	3m	-3.55607	168.037	3.08223	0.87 ang	1.67 ang	1.98667	0.967689	0.49535	2.6417
mp-19885	InGaS3	mm2	-4.24598	234.957	3.96815	0.76 ang	1.7 ang	2.05667	0.370255	0.2168	1.6761
mp-5350	Zn(GaS2)2	-4	-4.13994	151.244	3.65735	0.76 ang	1.7 ang	2.01333	0.405983	0.043856	2.2696
mp-28423	Ga2TeSe2	4mm	-3.75066	303.915	4.64389	0.76 ang	1.84 ang	2.15333	0.304449	0.045751	1.6077
mp-1070	CdSe	6mm	-2.82845	119.893	5.30103	1.09 ang	1.84 ang	2.12	0.43	0.15706	0.56
mp-14568	BaMgF4	mm2	-5.54571	183.74	4.29506	0.86 ang	1.19 ang	2.06	1.36843	0.586922	6.8005
mp-3933	Mg2PN3	mm2	-6.53928	132.608	3.04548	0.52 ang	1.32 ang	2.18	0.706305	2.48109	3.5371
mp-8612	Sb2TeSe2	3m	-3.89876	152.588	5.75728	0.9 ang	1.84 ang	2.23333	0.224846	0.849504	0.4865
mp-2176	ZnTe	-43m	-2.67572	59.1456	5.41881	0.88 ang	2.07 ang	1.875	0.225	0.068884	1.0787
mp-1700	AlN	-43m	-7.42359	21.317	3.19288	0.675 ang	1.32 ang	2.325	0.715	0.285852	3.3061
mp-4453	TlNO2	32	-5.5697	213.344	5.84663	0.3 ang	1.26 ang	2.7	0.78094	0.231725	1.6205
mp-3288	CsNO2	32	-5.70336	258.881	3.44276	0.3 ang	1.26 ang	2.42333	1.16643	0.027495	2.3383
mp-8703	Na3SbSe4	-43m	-3.48017	216.809	3.87981	0.76 ang	1.84 ang	1.84333	0.677315	0.459594	0.9766
mp-568032	Cd(InSe2)2	-42m	-3.48258	212.493	5.14109	0.94 ang	1.84 ang	2.00667	0.385948	0.097643	0.8679
mp-4809	Ga2HgS4	-4	-3.81086	165.964	4.68549	0.76 ang	1.7 ang	2.13	0.327516	0.138789	1.5714
mp-5928	Al2CdS4	-4	-4.53236	163.083	3.00002	0.675 ang	1.7 ang	1.96	0.439621	0.132069	2.7263
mp-20526	PbS	mm2	-4.3991	205.829	3.86058	1.33 ang	1.7 ang	2.455	0.125	4.34366	2.0909
mp-615152	MnF2	-42m	-6.38066	146.874	4.20284	0.97 ang	1.19 ang	2.765	1.215	0.374775	3.2807
mp-8873	LiGeBO4	-4	-6.81572	72.728	3.52505	0.67 ang	1.26 ang	2.1175	0.874711	0.186009	4.5264
mp-380	ZnSe	6mm	-3.08776	94.8044	5.05737	0.88 ang	1.84 ang	2.1	0.45	0.0587	1.2004
mp-565192	CuBi(WO4)2	1	-6.79313	167.8	7.60207	0.74 ang	1.26 ang	2.43	0.607042	0.047843	1.2861
mp-505589	BaYFeCuO5	4mm	-6.91205	120.813	5.85001	0.785 ang	1.26 ang	1.856	0.877419	2.49392	0.5511
mp-5238	GaCuS2	-42m	-4.42621	152.701	4.29321	0.76 ang	1.7 ang	2.09667	0.343738	0.022913	0.7056
mp-567680	BaCl2	-6m2	-4.40083	273.49	3.79296	1.49 ang	1.67 ang	2.025	1.135	0.63488	4.5724
mp-19376	TiMnO3	3m	-8.5482	111.673	4.4848	0.745 ang	1.26 ang	2.17667	0.893321	3.21567	1.8848
mp-556605	ZrO2	mm2	-9.48192	141.635	5.77868	0.86 ang	1.26 ang	2.385	1.055	1.23511	3.6907
mp-8973	NaSi2N3	mm2	-7.22325	129.517	3.10733	0.54 ang	1.32 ang	1.95667	0.862335	0.2824	4.1843
mp-8976	Cu2WS4	-42m	-5.84314	169.624	4.29949	0.74 ang	1.7 ang	2.28	0.283314	0.008254	1.4454
mp-3839	GaCuTe2	-42m	-3.63653	225.142	5.73032	0.76 ang	2.07 ang	1.93667	0.121198	0.076711	0.2033
mp-754718	NaCuO2	mm2	-4.74511	115.349	3.41279	0.87 ang	1.26 ang	2.09	1.03347	0.83295	0.777
mp-563025	Na6PbO5	4mm	-4.28144	184.536	3.82557	0.915 ang	1.26 ang	2.23333	1.02698	2.74012	1.0556
mp-549697	RbGeIO6	32	-5.15031	147.817	4.28015	0.67 ang	1.26 ang	2.2325	0.95988	0.00461	2.4295
mp-4043	NbCu3Se4	-43m	-5.0615	186.213	5.34495	0.78 ang	1.84 ang	2.01667	0.396513	0.019089	1.3604
mp-6980	ScCuS2	3m	-5.95763	73.2891	3.91139	0.885 ang	1.7 ang	1.94667	0.499155	0.556781	0.871
mp-22965	BiTeI	3m	-3.22288	125.123	6.15102	1.17 ang	2.07 ang	2.26	0.284722	0.275163	1.2742
mp-5012	Li2SiO3	mm2	-6.5534	122.556	2.43793	0.54 ang	1.26 ang	2.10667	1.01487	1.18405	5.0766
mp-4533	Na2SiO3	mm2	-6.17432	159.581	2.54029	0.54 ang	1.26 ang	2.09	1.03347	0.54049	3.8657
mp-28872	RbBrO3	3m	-4.12664	98.2305	3.60692	0.45 ang	1.26 ang	2.40667	1.13893	0.61957	4.1678
mp-28873	CsBrO3	3m	-4.11824	109.806	3.94405	0.45 ang	1.26 ang	2.39667	1.15286	0.3351	4.3026
mp-18878	LiFeAs2O7	2	-6.12058	134.064	4.02086	0.6 ang	1.26 ang	2.1075	0.88446	1.74967	2.5882
mp-18953	NaV(OF)2	2	-6.05422	161.502	2.95968	0.68 ang	1.26 ang	2.495	1.25456	3.02301	2.3785
mp-4731	K2UF6	-6m2	-6.06129	144.073	4.95854	1.03 ang	1.19 ang	2.06	1.37676	0.287367	0.0656
mp-554151	SiO2	-4	-7.90962	193.642	2.06096	0.54 ang	1.26 ang	2.67	0.77	0.068373	5.7252
mp-555251	SiO2	mm2	-7.90384	215.8	1.84935	0.54 ang	1.26 ang	2.67	0.77	0.14902	5.6355
mp-24948	RbFe(SeO4)2	32	-5.44482	213.132	3.32858	0.56 ang	1.26 ang	2.16	0.961119	0.025005	2.2159
mp-554089	SiO2	mm2	-7.91201	181.164	2.20292	0.54 ang	1.26 ang	2.67	0.77	0.17468	5.6604
mp-28944	BiTeCl	6mm	-3.55698	226.763	5.44865	1.17 ang	2.07 ang	2.42667	0.519572	0.18281	1.5135
mp-733	GeO2	32	-6.45704	129.145	4.03633	0.67 ang	1.26 ang	2.725	0.715	0.16245	3.2501
mp-9248	SiCu2S3	mm2	-4.77572	213.468	3.91078	0.54 ang	1.7 ang	2.12667	0.320555	0.143039	1.2256
mp-27462	AlPS4	222	-4.86401	374.437	1.65164	0.52 ang	1.7 ang	2.12667	0.398525	0.000856	2.6141
mp-22909	ZnCl2	-42m	-2.79851	164.306	2.7553	0.88 ang	1.67 ang	2.405	0.755	0.030575	4.0533
mp-571195	ZnTe	3	-2.67262	177.256	5.42433	0.88 ang	2.07 ang	1.875	0.225	0.14477	1.069
mp-9295	TaCu3Te4	-43m	-4.8546	214.668	6.82248	0.78 ang	2.07 ang	1.83333	0.249444	0.037389	1.1379
mp-32479	Tl3VO4	mm2	-5.61292	169.276	7.14231	0.68 ang	1.26 ang	2.23	0.855609	0.412344	2.5951
mp-29091	Ti(CuS)4	-42m	-5.14432	157.15	4.54692	0.745 ang	1.7 ang	2.00667	0.431226	0.075421	1.4256
mp-3159	Al2CdSe4	-4	-4.00978	188.09	4.25719	0.675 ang	1.84 ang	1.95	0.425519	0.086795	2.0047
mp-752930	LiCu(PO3)2	222	-6.5135	134.701	2.816	0.52 ang	1.26 ang	2.1275	0.879641	0.251084	1.6144
mp-4730	Ga2HgSe4	-4	-3.40846	190.58	5.7147	0.76 ang	1.84 ang	2.12	0.313794	0.07749	0.9168
mp-551135	BaCuB2O5	2	-7.10415	123.522	4.06648	0.41 ang	1.26 ang	2.0675	0.908168	0.39419	0.4944
mp-554769	MoSBr	-43m	-6.29942	256.175	5.39071	0.83 ang	1.7 ang	2.56667	0.326735	0.117362	0.7938
mp-7575	LiZnN	-43m	-4.10026	30.0596	4.77048	0.88 ang	1.32 ang	1.89	0.857943	0.293646	0.5083
mp-5679	CdSO4	mm2	-5.50111	156.189	4.43282	0.43 ang	1.26 ang	2.57	0.714469	0.89949	3.0417
mp-779948	ZrMnO3	3m	-8.81836	127.115	5.07275	0.86 ang	1.26 ang	2.10667	0.947077	0.631467	2.9252
mp-5046	BeSO4	-4	-6.45387	72.6287	2.40237	0.43 ang	1.26 ang	2.53	0.764243	0.042097	6.9502
mp-676561	Ag3SI	32	-2.91065	124.869	6.41737	1.29 ang	1.7 ang	2.39	0.326905	0.28736	0.3413
mp-3881	BaZnF4	mm2	-4.88943	189.283	4.89046	0.88 ang	1.19 ang	2.17333	1.31464	0.62192	4.5489
mp-7582	GeS2	-42m	-4.60608	152.31	2.98223	0.67 ang	1.7 ang	2.295	0.285	0.000581	2.5744
mp-7583	SiS2	-42m	-5.18734	138.943	2.20418	0.54 ang	1.7 ang	2.24	0.34	0.020398	3.2912
mp-29362	GaCuCl4	-42m	-3.32477	313.629	2.91289	0.76 ang	1.67 ang	2.29	0.616279	0.022218	1.8149
mp-571436	SnI4	-43m	-2.37323	298.939	3.47911	0.83 ang	2.06 ang	2.31	0.35	0.015419	1.5183
mp-7595	GeF2	222	-4.89657	214.792	3.4213	0.87 ang	1.19 ang	2.995	0.985	0.020608	4.0597
mp-29403	GaCuI4	-4	-2.61509	242.607	4.38659	0.76 ang	2.06 ang	2.12333	0.381255	0.020387	1.6967
mp-7611	Li2CaGeO4	-42m	-6.03984	90.9002	3.48178	0.67 ang	1.26 ang	1.8575	1.0041	0.543962	4.1135
mp-7610	Li2CaSiO4	-42m	-6.56675	85.3906	2.84001	0.54 ang	1.26 ang	1.83	1.00105	0.477234	5.1897
mp-29510	Hg2TeO3	mm2	-3.73129	266.217	7.19535	1.11 ang	1.26 ang	2.51333	0.656523	0.55618	2.1078
mp-9816	GeF4	-43m	-4.77052	90.6072	2.72398	0.67 ang	1.19 ang	2.995	0.985	0.070637	5.5005
mp-27529	PI3	6	-2.55016	406.953	3.35972	0.58 ang	2.06 ang	2.425	0.235	0.054052	2.2746
mp-9844	BaAl2B2O7	32	-7.63446	183.869	2.93428	0.41 ang	1.26 ang	1.995	0.92996	0.27324	4.6477
mp-9911	K3SbS4	-43m	-3.87723	243.812	2.50169	0.76 ang	1.7 ang	1.81667	0.737217	0.392544	2.1341
mp-555166	BaAg2SnS4	222	-4.27789	208.046	4.78923	0.83 ang	1.7 ang	1.84	0.606754	0.021177	0.3603
mp-19128	CoO	6mm	-6.05805	48.7399	5.10582	0.885 ang	1.26 ang	2.66	0.78	0.82715	0.712
mp-10074	GeSe2	-42m	-4.12108	177.824	4.30599	0.67 ang	1.84 ang	2.28	0.27	0.039997	1.5188
mp-6408	ZnCu2GeS4	-42m	-4.27501	152.322	4.28866	0.67 ang	1.7 ang	2.035	0.340624	0.021256	0.3373
mp-569994	CdI2	6mm	-1.9086	481.173	5.05534	1.09 ang	2.06 ang	2.175	0.485	0.002258	2.3611
mp-422	BeS	-43m	-4.99466	28.9558	2.35567	0.59 ang	1.7 ang	2.075	0.505	0.110072	3.1435
mp-22253	Zn(InS2)2	3m	-3.89147	168.854	4.16286	0.94 ang	1.7 ang	2.00333	0.411204	1.12355	0.1145
mp-29738	TlClO3	3m	-4.11344	94.233	5.07212	0.26 ang	1.26 ang	2.74	0.800167	0.63726	4.423
mp-545756	ZnSO4	-43m	-5.56177	121.344	2.20967	0.43 ang	1.26 ang	2.55667	0.730951	0.276324	4.2625
mp-22889	ZnCl2	mm2	-2.79771	338.432	2.67536	0.88 ang	1.67 ang	2.405	0.755	0.10249	4.04
mp-10223	Na2PdS2	mm2	-4.05163	205.889	3.49272	1.0 ang	1.7 ang	1.90333	0.705518	0.031072	0.9481
mp-29761	UCO5	mm2	-8.78812	102.51	5.34619	0.87 ang	1.26 ang	2.45667	0.843577	0.35024	2.2608
mp-567542	PbI2	6mm	-2.92005	560.851	5.45972	1.33 ang	2.06 ang	2.495	0.165	0.004737	2.3829
mp-10281	ZnS	6mm	-3.50754	162.057	3.99511	0.88 ang	1.7 ang	2.115	0.465	0.07275	2.0481
mp-10341	SrGeTeO6	32	-6.16307	126.148	5.05285	0.7 ang	1.26 ang	2.125	0.8837	0.06176	2.9532
mp-553342	CsBe2BO3F2	32	-6.58188	126.282	3.25759	0.41 ang	1.26 ang	2.364	1.1817	0.01985	6.0015
mp-29798	TlBrO3	3m	-3.99428	98.0192	5.62924	0.45 ang	1.26 ang	2.67333	0.770166	0.72935	3.6425
mp-21855	VCu3Se4	-43m	-4.90632	180.414	5.13052	0.93 ang	1.84 ang	2.02667	0.38612	0.093721	0.8164
mp-8377	TeO2	222	-5.36746	200.972	5.27476	1.11 ang	1.26 ang	2.77	0.67	0.122008	3.0604
mp-5724	AlPO4	2	-7.48348	194.357	2.08387	0.52 ang	1.26 ang	2.41333	0.763603	0.17115	5.6673
mp-29966	NOF	222	-5.50449	197.684	1.64654	0.3 ang	1.26 ang	3.48667	0.38517	0.002017	3.1441
mp-10572	NaPN2	-42m	-6.4845	88.253	3.0849	0.52 ang	1.32 ang	2.05333	0.866808	0.394263	4.6812
mp-545974	AlPO4	6mm	-7.47603	214.891	1.88475	0.52 ang	1.26 ang	2.41333	0.763603	0.36332	5.3232
mp-21489	Rb2PbO3	mm2	-4.6316	257.052	5.5056	0.915 ang	1.26 ang	2.19667	1.07376	1.07944	1.2033
mp-6628	CsCd(NO2)3	3	-5.79571	174.209	3.65389	0.3 ang	1.26 ang	2.24	1.05889	0.111067	2.4366
mp-20187	LiInSe2	-42m	-3.78362	217.894	4.26278	0.94 ang	1.84 ang	1.77	0.640989	0.049639	1.5731
mp-1039	MgTe	6mm	-3.2476	138.262	3.64879	0.86 ang	2.07 ang	1.705	0.395	0.22304	2.3612
mp-10644	TaTl3Se4	-43m	-4.71488	262.74	7.0149	0.78 ang	1.84 ang	1.89	0.469255	0.217369	2.2547
mp-10748	TaCu3S4	-43m	-5.70377	169.427	4.89894	0.78 ang	1.7 ang	1.99333	0.44582	0.024235	1.9231
mp-16337	Ga2HgTe4	-4	-3.00489	236.184	5.97917	0.76 ang	2.07 ang	1.97	0.120277	0.043711	0.6611
mp-19896	Li2GePbS4	-42m	-4.39742	170.712	4.10467	0.67 ang	1.7 ang	1.975	0.608954	1.64622	2.2649
mp-1954	P3N5	mm2	-7.43845	77.0709	3.51096	0.52 ang	1.32 ang	2.615	0.425	0.502873	2.6236
mp-10796	HgSeO4	mm2	-4.43456	180.028	6.33762	0.56 ang	1.26 ang	2.66333	0.593315	0.57127	0.844
mp-27608	Be4TeO7	-43m	-6.56506	112.065	4.08439	0.7 ang	1.26 ang	2.37	0.786935	0.03639	1.2807
mp-10955	Sn(HgSe2)2	-4	-2.92004	211.349	6.56622	0.83 ang	1.84 ang	2.17	0.269196	0.125737	0.2722
mp-16577	Li2CaHfF8	-4	-6.16571	142.168	4.49027	0.85 ang	1.19 ang	1.815	1.25637	0.036143	6.9952
mp-11017	KCd(NO2)3	3	-5.80112	161.992	2.96786	0.3 ang	1.26 ang	2.2475	1.04865	0.39726	2.305
mp-629443	EuLi2GeS4	-42m	-5.63049	166.735	3.65248	0.67 ang	1.7 ang	1.3925	0.987506	0.022686	0.2021
mp-760432	Cu2O3	mm2	-5.01403	104.613	5.55849	0.87 ang	1.26 ang	2.67	0.77	0.413939	0.1238
mp-556120	RbTl(SO4)2	32	-5.64405	191.474	4.17988	0.43 ang	1.26 ang	2.115	0.986648	0.352575	1.9822
mp-11175	LiZnPS4	-4	-4.24715	153.99	2.49727	0.52 ang	1.7 ang	1.85	0.601124	0.035061	2.7312
mp-22756	K2PbO3	mm2	-4.71169	234.26	4.72649	0.915 ang	1.26 ang	2.19667	1.07376	0.446619	1.2096
mp-23173	HgI2	mm2	-1.40771	291.902	5.16987	1.16 ang	2.06 ang	2.33	0.33	0.08206	2.3184
mp-4514	NaNbO3	3m	-7.6761	125.9	4.32331	0.78 ang	1.26 ang	1.99	1.06116	4.04929	2.8299
mp-39249	BaLaMgRuO6	-4	-7.08708	130.762	6.31905	0.705 ang	1.26 ang	1.788	0.938838	0.484918	0.3697
mp-18753	Na3Mo(OF)3	3	-5.44226	139.361	3.216	0.73 ang	1.26 ang	2.6275	1.1821	0.5586	3.8927
mp-553932	GaPO4	222	-6.83083	175.437	3.11771	0.52 ang	1.26 ang	2.48	0.696324	0.527565	4.4398
mp-4051	AlPO4	222	-7.48405	188.261	2.15134	0.52 ang	1.26 ang	2.41333	0.763603	0.57023	5.475
mp-7801	CaGeN2	-42m	-6.45715	108.427	4.31054	0.67 ang	1.32 ang	2.01667	0.83284	0.803421	2.6618
mp-3998	LaTaO4	mm2	-9.34446	168.77	7.55348	0.78 ang	1.26 ang	2.01333	1.02194	2.21809	3.3866
mp-561926	NaNiIO6	32	-4.54176	114.685	4.41012	0.67 ang	1.26 ang	2.235	0.927537	0.19725	1.6894
mp-30925	La(NO2)3	3m	-6.94207	137.492	3.34449	0.3 ang	1.26 ang	2.52667	1.02194	0.113773	2.2049
mp-27193	RbIO3	3m	-4.42552	99.0716	4.36407	1.09 ang	1.26 ang	2.30667	1.0984	0.95213	3.1835
mp-20790	InPS4	-4	-4.47673	154.397	2.94743	0.52 ang	1.7 ang	2.18333	0.326633	0.068301	2.3061
mp-552729	KIO3	3m	-4.44488	93.0261	3.81997	1.09 ang	1.26 ang	2.30667	1.0984	1.35995	2.5682
mp-223	GeO2	32	-6.45697	128.914	4.04355	0.67 ang	1.26 ang	2.725	0.715	0.17605	3.2493
mp-557373	Cu2WS4	-42m	-5.8396	158.067	4.61384	0.74 ang	1.7 ang	2.28	0.283314	0.028623	1.5543
mp-5770	AgNO2	mm2	-5.41001	63.2229	4.04146	0.3 ang	1.26 ang	2.80333	0.638766	0.28345	1.7726
mp-560882	SeO2	mm2	-5.14228	193.02	3.81828	0.64 ang	1.26 ang	2.995	0.445	0.530918	3.4194
mp-546500	NaCNO	3m	-6.90515	59.1621	1.82458	0.3 ang	1.32 ang	2.49	0.954227	0.187744	4.4908
mp-3277	BAsO4	-4	-6.85866	72.323	3.43781	0.6 ang	1.26 ang	2.55333	0.629568	0.214414	4.2615
mp-567503	PbI2	6mm	-2.92181	298.183	5.13459	1.33 ang	2.06 ang	2.495	0.165	0.002024	2.4455
mp-568968	K2SnHgSe4	-42m	-3.28338	242.208	4.89052	0.83 ang	1.84 ang	1.8325	0.62934	0.086098	1.4738
mp-13868	PdF4	mm2	-3.68469	135.424	4.47344	0.755 ang	1.19 ang	3.09	0.89	0.43152	0.7054
mp-21521	Cs2PbO3	mm2	-4.58951	284.835	6.07479	0.915 ang	1.26 ang	2.18667	1.0866	0.641632	1.3911
mp-252	BeTe	-43m	-3.80019	45.5055	4.98511	0.59 ang	2.07 ang	1.835	0.265	0.097226	2.0176
mp-1541	BeSe	-43m	-4.41023	34.8237	4.19488	0.59 ang	1.84 ang	2.06	0.49	0.120108	2.6702
mp-13978	Rb2ThF6	-6m2	-5.89013	162.78	5.27362	1.08 ang	1.19 ang	2.03333	1.39038	0.215767	6.2733
mp-5513	Tl3VS4	-43m	-4.69686	226.022	5.82125	0.68 ang	1.7 ang	1.94333	0.45021	0.238834	1.9533
mp-4236	BaZnO2	32	-5.28948	210.884	5.54503	0.88 ang	1.26 ang	1.99333	1.06897	0.694305	2.2705
mp-632480	Ag3SI	1	-2.91329	123.207	6.50394	1.29 ang	1.7 ang	2.39	0.326905	0.593046	0.2712
mp-546546	SiO2	32	-7.885	146.616	2.0415	0.54 ang	1.26 ang	2.67	0.77	0.004145	5.5638
mp-569114	BaAg2SnSe4	222	-3.92973	235.414	5.5556	0.83 ang	1.84 ang	1.8325	0.597678	0.00562	0.0602
mp-5621	NbCu3S4	-43m	-5.46366	168.647	4.05473	0.78 ang	1.7 ang	2.02667	0.409986	0.00199	1.6574
mp-551918	AlBiO3	3m	-6.58398	113.675	8.29603	0.675 ang	1.26 ang	2.35667	0.784106	4.11937	2.9779
mp-27816	Ag3BO3	32	-5.14669	99.1894	6.40202	0.41 ang	1.26 ang	2.47	0.687362	0.138375	0
mp-19052	K3VO4	-42m	-5.71917	165.132	2.3353	0.68 ang	1.26 ang	1.96333	1.09527	0.228486	3.6663
mp-568100	ReNCl4	4	-5.10456	159.043	3.57102	0.67 ang	1.32 ang	2.7	0.567803	0.38161	1.0777
mp-12532	KAg2PS4	-42m	-4.06593	188.361	3.65031	0.52 ang	1.7 ang	1.88	0.654255	0.072507	1.2441
mp-556850	BaMnF4	mm2	-6.095	201.692	4.41716	0.97 ang	1.19 ang	2.14	1.32868	0.48493	3.2598
mp-554206	Cs2Al2As2O7	mm2	-6.22764	255.625	3.77816	0.675 ang	1.26 ang	2.005	0.964637	0.352282	3.6603
mp-12885	BaAl2Sb2O7	32	-6.72559	214.955	4.2241	0.675 ang	1.26 ang	1.9975	0.930091	0.190415	3.4109
mp-12904	HoAgTe2	-42m	-4.33236	237.895	7.37099	1.041 ang	2.07 ang	1.75333	0.376504	0.175924	0.9018
mp-8007	LiUO3	3m	-8.53535	130.559	7.45234	0.9 ang	1.26 ang	1.93333	1.07782	2.01461	0.41
mp-549166	SiO2	32	-7.90347	117.925	2.53819	0.54 ang	1.26 ang	2.67	0.77	0.144775	5.7068
mp-8017	AlCuTe2	-42m	-3.87158	223.85	5.12928	0.675 ang	2.07 ang	1.87	0.201163	0.01918	1.0186
mp-8016	AlCuSe2	-42m	-4.33388	177.392	4.65135	0.675 ang	1.84 ang	2.02	0.393022	0.024283	0.8922
mp-4081	TaCu3Se4	-43m	-5.28067	186.376	6.12471	0.78 ang	1.84 ang	1.98333	0.432692	0.036481	1.598
mp-12992	BaTiO3	4mm	-8.00819	67.5951	5.72859	0.745 ang	1.26 ang	1.95667	1.08192	3.4477	1.7315
mp-547017	LiAlAs2O7	2	-6.28514	124.257	3.95249	0.6 ang	1.26 ang	2.0525	0.90657	0.631698	3.0497
mp-552663	LiScAs2O7	2	-6.67917	143.024	3.64253	0.6 ang	1.26 ang	1.99	0.942815	0.29635	3.4519
mp-550925	NaScAs2O7	2	-6.61266	150.188	3.64623	0.6 ang	1.26 ang	1.9775	0.956357	0.678155	3.6686
mp-545346	LiGaAs2O7	2	-5.93886	130.451	4.30887	0.6 ang	1.26 ang	2.1025	0.886069	0.59436	2.9617
mp-863076	NbBiO4	2	-7.62649	98.2218	6.18565	0.78 ang	1.26 ang	2.35333	0.787288	1.82283	2.3185
mp-555891	SiO2	2	-7.90765	200.423	1.99123	0.54 ang	1.26 ang	2.67	0.77	0.041132	5.3872
mp-19270	TiFeO3	3m	-8.05601	108.994	4.62264	0.745 ang	1.26 ang	2.27	0.835743	2.54176	2.0256
mp-570136	CuI	3m	-2.96537	336.55	5.6381	0.91 ang	2.06 ang	2.28	0.38	0.01316	1.6308
mp-14193	K2ThF6	-6m2	-5.93861	149.111	4.72427	1.08 ang	1.19 ang	2.03333	1.39038	0.264137	6.3857
mp-14232	LiBO2	-42m	-7.00695	59.0699	2.79713	0.41 ang	1.26 ang	2.15333	1.00748	0.223767	7.2811
mp-5853	LiSi2N3	mm2	-7.43895	119.044	2.93296	0.54 ang	1.32 ang	1.97333	0.842589	0.77927	5.0143
mp-14433	NaGe2N3	mm2	-6.13615	150.918	4.62762	0.67 ang	1.32 ang	1.99333	0.861485	0.42379	2.3268
mp-7394	BaAg2GeS4	-42m	-4.36239	195.467	4.70604	0.67 ang	1.7 ang	1.8525	0.609605	0.029197	0.5888
mp-557134	SiO2	2	-7.82931	178.022	2.24179	0.54 ang	1.26 ang	2.67	0.77	0.07615	5.4591
mp-556985	SiO2	1	-7.87068	206.12	1.9362	0.54 ang	1.26 ang	2.67	0.77	0.131998	5.6098
mp-556994	SiO2	1	-7.83031	175.55	2.27337	0.54 ang	1.26 ang	2.67	0.77	0.06027	5.3498
mp-556553	SiO2	2	-7.82043	159.705	2.49892	0.54 ang	1.26 ang	2.67	0.77	0.13758	5.1327
mp-7787	HfSO	23	-8.90921	185.059	8.13153	0.85 ang	1.26 ang	2.44	0.879242	0.354782	2.8691
mp-7562	TaTl3S4	-43m	-5.1203	241.054	6.3538	0.78 ang	1.7 ang	1.9	0.483322	0.229499	2.5325
mp-15349	Li2GeO3	mm2	-5.85842	133.179	3.35453	0.67 ang	1.26 ang	2.14333	1.00871	0.96836	3.568
mp-546679	Nd2AlNO3	4mm	-7.94029	87.8469	7.13519	0.675 ang	1.32 ang	2.3075	0.957689	1.98414	1.062
mp-15701	MgSiN2	-42m	-7.0691	86.5142	3.08652	0.54 ang	1.32 ang	2.08333	0.718068	0.405113	3.4715
mp-15703	BeCN2	-42m	-7.79053	49.4794	3.29134	0.3 ang	1.32 ang	2.38667	0.611137	0.191827	3.8513
mp-15704	BeSiN2	-42m	-7.67889	67.7259	3.19285	0.54 ang	1.32 ang	2.17	0.629762	0.076628	3.5621
mp-680111	CdI2	3m	-1.90801	480.574	5.06164	1.09 ang	2.06 ang	2.175	0.485	0.003758	2.3667
mp-15777	Zn(GaTe2)2	-4	-3.22418	221.744	5.35621	0.76 ang	2.07 ang	1.85333	0.18625	0.037002	1.0157
mp-15776	Zn(GaSe2)2	-4	-3.68737	175.604	4.92379	0.76 ang	1.84 ang	2.00333	0.392032	0.026644	1.3975
mp-669367	KAl(SO4)2	32	-6.24676	170.887	2.50903	0.43 ang	1.26 ang	2.1125	0.987911	0.111415	5.4996
mp-15939	SrAl2B2O7	32	-7.62672	171.936	2.65787	0.41 ang	1.26 ang	2.01	0.912332	0.32447	4.6511
mp-15951	BeF2	32	-5.76431	105.355	2.22278	0.59 ang	1.19 ang	2.775	1.205	0.066455	8.3241
mp-553432	TiO2	32	-8.92236	167.365	2.37721	0.745 ang	1.26 ang	2.49	0.95	0.05735	3.4299
mp-768223	Cs2CeO3	mm2	-6.09159	298.743	5.04622	1.01 ang	1.26 ang	1.78333	1.17916	0.430713	2.2437
mp-16363	CoAsS	23	-5.73545	174.12	6.32935	0.75 ang	1.7 ang	2.21333	0.286744	0.071135	0.8512
mp-632402	LiCaUF8	-4	-6.24471	154.802	4.68802	0.9 ang	1.19 ang	1.835	1.24863	0.065008	0.3839
mp-11018	TlCd(NO2)3	3	-5.72771	165.888	4.55266	0.3 ang	1.26 ang	2.4475	0.8054	0.4335	2.1602
mp-561689	CsLiMoO4	-43m	-6.18946	157.843	3.15378	0.73 ang	1.26 ang	1.8425	1.06119	0.16211	4.424
mp-625996	NaHO	m	-4.47111	67.0482	1.98117	1.16 ang	1.26 ang	2.19	1.02473	1.56463	2.9317
mp-22607	Zn(InSe2)2	-4	-3.55679	198.667	5.10603	0.94 ang	1.84 ang	1.99333	0.397185	0.076914	0.9929
mp-540284	CuPO4	-4	-6.263	77.8367	3.38175	0.52 ang	1.26 ang	2.51	0.668182	0.199557	0.1441
mp-7848	AlPO4	-4	-7.48617	96.2805	2.10331	0.52 ang	1.26 ang	2.41333	0.763603	0.157919	5.6637
mp-7849	AlAsO4	-4	-6.68241	101.944	2.70232	0.6 ang	1.26 ang	2.41	0.764591	0.108117	4.2482
mp-27724	BPS4	222	-5.07902	175.191	1.61176	0.52 ang	1.7 ang	2.27	0.227596	0.010746	2.2625
mp-27726	SO2	mm2	-5.73454	123.037	1.72924	0.51 ang	1.26 ang	3.01	0.43	0.266929	2.8368
mp-7885	AlAgS2	3m	-4.39963	74.875	4.41287	0.675 ang	1.7 ang	2.04	0.403567	1.599	1.7077
mp-561475	V2MoO8	mm2	-7.26204	155.934	3.46963	0.73 ang	1.26 ang	2.41	0.759781	1.95064	1.5051
mp-559146	La2MoO6	-42m	-7.90423	151.976	5.13262	0.73 ang	1.26 ang	2.23333	0.956707	0.439262	3.6508
mp-20832	Zn(InTe2)2	-4	-3.13781	245.897	5.43916	0.94 ang	2.07 ang	1.84333	0.189091	0.061121	0.8291
mp-20731	In2HgSe4	-4	-3.28251	213.493	5.80287	0.94 ang	1.84 ang	2.11	0.323831	0.096115	0.6337
mp-7908	Al2ZnTe4	-4	-3.50923	222.233	4.70569	0.675 ang	2.07 ang	1.78667	0.222161	0.030024	1.6251
mp-7906	Al2HgS4	-4	-4.2964	163.743	3.88217	0.675 ang	1.7 ang	2.06333	0.398525	0.172727	2.0199
mp-13949	Cd(GaTe2)2	-4	-3.17231	236.36	5.35521	0.76 ang	2.07 ang	1.86667	0.172111	0.039887	1.0357
mp-7907	Al2ZnSe4	-4	-4.07778	174.345	4.14515	0.675 ang	1.84 ang	1.93667	0.433999	0.042905	2.1511
mp-19765	In2HgTe4	-4	-2.92079	261.563	5.97159	0.94 ang	2.07 ang	1.96	0.133666	0.068256	0.5271
mp-7909	Al2CdTe4	-4	-3.46184	236.556	4.75071	0.675 ang	2.07 ang	1.8	0.214631	0.050632	1.6245
mp-21374	Cd(InTe2)2	-4	-3.08992	261.198	5.41935	0.94 ang	2.07 ang	1.85667	0.175942	0.06697	0.8481
mp-7910	Al2HgTe4	-4	-3.29071	236.478	5.37146	0.675 ang	2.07 ang	1.90333	0.211397	0.062831	1.1108
mp-4152	Ga2CoS4	-4	-4.76116	147.219	3.68429	0.76 ang	1.7 ang	2.09	0.347659	0.077081	0.3238
mp-557291	BaCoF4	mm2	-5.42734	188.763	4.79	1.49 ang	1.19 ang	2.25	1.28833	0.677717	2.9911
mp-675475	Li2MnBr4	mm2	-3.98111	167.799	3.84396	0.97 ang	1.82 ang	1.83	0.832226	4.25368	1.4742
mp-11016	RbCd(NO2)3	3	-5.79817	166.382	3.35233	0.3 ang	1.26 ang	2.2475	1.04865	0.186248	2.352
mp-31928	LiMnP2O7	2	-7.10814	121.566	3.22124	0.52 ang	1.26 ang	2.04	0.914631	0.210374	1.0887
mp-31785	LiFeP2O7	2	-6.94143	119.877	3.27919	0.52 ang	1.26 ang	2.11	0.884675	0.551672	2.5248
mp-32057	LiMoP2O7	2	-7.12079	130.014	3.53559	0.52 ang	1.26 ang	2.1925	0.869982	0.20007	4.1023
mp-3519	ZrSO	23	-8.32795	192.367	4.80942	0.86 ang	1.26 ang	2.45	0.866295	0.335908	2.4197
mp-31935	MnP2O7	2	-7.13899	111.137	3.4198	0.52 ang	1.26 ang	2.39333	0.784871	1.05362	0.9721
mp-31649	LiCrP2O7	2	-7.20932	118.158	3.2728	0.52 ang	1.26 ang	2.0675	0.901038	0.559921	2.8322
mp-625953	Co(HO)2	2	-5.35679	42.7222	3.61273	0.885 ang	1.26 ang	2.50667	0.672772	0.71631	2.4776
mp-673245	CuI	m	-2.95599	222.987	5.67298	0.91 ang	2.06 ang	2.28	0.38	0.073475	1.1452
mp-685145	BN	mm2	-8.72604	16.6702	2.47212	0.41 ang	1.32 ang	2.54	0.5	0.48243	3.2595
mp-685097	HfO2	mm2	-10.1509	134.767	10.3742	0.85 ang	1.26 ang	2.37	1.07	1.21872	4.4133
mp-685150	PbF2	mm2	-4.88311	108.915	7.47662	1.33 ang	1.19 ang	3.155	0.825	1.32601	4.3707
mp-33319	Pr3NF6	1	-6.86634	151.296	6.0444	1.13 ang	1.32 ang	2.71667	1.18576	46.1929	3.3097
mp-673798	K3ClO	mm2	-3.40947	286.878	1.95352	1.52 ang	1.26 ang	2.47333	1.17466	1.04985	1.0264
mp-675022	CsPbCl3	32	-3.53925	188.335	3.93645	1.33 ang	1.67 ang	2.09333	0.981914	0.23539	2.3102
mp-675163	Mn(CuCl2)2	mm2	-4.19459	152.778	3.51982	0.97 ang	1.67 ang	2.20333	0.691392	0.753828	1.142
mp-675324	BaCO3	mm2	-7.39963	173.149	3.785	0.3 ang	1.26 ang	2.29333	1.05674	0.770228	4.1101
mp-34932	CaHN	4mm	-5.31314	35.8032	2.55517	1.14 ang	1.32 ang	2.08	0.837138	0.344731	2.1864
mp-35208	NdOF	-43m	-7.59952	45.1962	6.58539	1.123 ang	1.26 ang	2.85333	1.2314	0.558571	5.2617
mp-677103	RbHF2	mm2	-4.30427	130.96	3.15656	1.66 ang	1.19 ang	2.33333	1.29351	0.10769	6.6658
mp-35539	Zn2GeSe4	-42m	-3.52714	179.115	4.8143	0.67 ang	1.84 ang	2.07	0.369865	0.008647	1.3873
mp-677335	GaPO4	-4	-6.83746	95.4151	2.86623	0.52 ang	1.26 ang	2.48	0.696324	0.150166	4.6909
mp-35555	LaOF	-43m	-7.74707	47.9581	6.02137	1.172 ang	1.26 ang	2.84	1.24996	0.752663	4.7503
mp-675748	Zn2GeS4	-42m	-3.97315	152.734	3.60647	0.67 ang	1.7 ang	2.08	0.382884	0.041155	2.3046
mp-675625	KNO3	1	-5.85442	179.088	1.87489	0.27 ang	1.26 ang	2.43333	1.15243	0.098665	3.0389
mp-37906	LiMgN	-43m	-4.58713	31.4713	2.3877	0.86 ang	1.32 ang	1.77667	0.903413	0.23661	2.2707
mp-12015	KAg2AsO4	-42m	-4.91079	130.08	5.02647	0.6 ang	1.26 ang	2.0925	0.931273	0.032865	0.2074
mp-38194	YOF	-43m	-8.23567	40.2611	5.11031	1.04 ang	1.26 ang	2.88	1.19432	0.517976	5.6328
mp-691106	MnSnO3	3m	-6.91434	123.169	5.97638	0.83 ang	1.26 ang	2.31667	0.811761	0.47956	0.2273
mp-38975	PNO	3	-7.32406	104.659	2.90256	0.52 ang	1.32 ang	2.89	0.521217	0.254865	5.1318
mp-676851	KNO3	32	-5.85503	90.5328	1.85442	0.27 ang	1.26 ang	2.43333	1.15243	0.124015	3.0554
mp-39288	BaLaMgNbO6	-43m	-7.72935	134.784	6.02991	0.78 ang	1.26 ang	1.668	0.916589	0.168811	2.7808
mp-39542	KRb2ZrOF5	4mm	-5.67585	202.487	3.38075	0.86 ang	1.26 ang	2.078	1.35627	0.389381	4.5842
mp-677191	BaLaZnRuO6	-4	-6.76119	131.766	6.78888	0.705 ang	1.26 ang	1.856	0.913731	0.336214	0.4316
mp-39681	NaTi2BiO6	3	-7.48968	121.466	5.79235	0.745 ang	1.26 ang	1.9825	0.925915	4.66601	2.7399
mp-690635	K2NaVOF5	4mm	-5.27277	150.447	2.90415	0.72 ang	1.26 ang	2.16	1.30692	0.52847	2.7864
mp-40143	Cs2KZrOF5	4mm	-5.68167	212.496	3.9629	0.86 ang	1.26 ang	2.072	1.36187	0.12394	4.8774
mp-40189	BaLiLaTeO6	-43m	-6.41387	132.553	6.34847	0.7 ang	1.26 ang	1.702	0.971811	0.032695	2.9506
mp-40204	KZrTl2OF5	4mm	-5.53889	200.187	5.39239	0.86 ang	1.26 ang	2.238	1.24068	0.844677	3.1105
mp-40251	BaLaMgTaO6	-43m	-8.02744	134.114	7.1501	0.78 ang	1.26 ang	1.648	0.918943	0.135493	2.9425
mp-41219	BaLiPrTeO6	-43m	-6.34375	131.274	6.43566	0.7 ang	1.26 ang	1.708	0.968161	0.029855	3.1382
mp-41283	BaLaTaMnO6	-43m	-8.36456	140.583	7.18292	0.78 ang	1.26 ang	1.696	0.906214	0.068572	0.9448
mp-41414	BaLaMgBiO6	-43m	-6.4162	142.74	7.04414	0.9 ang	1.26 ang	1.752	0.925708	0.072625	1.2833
mp-42022	Cs2RbZrOF5	4mm	-5.64698	225.063	4.08375	0.86 ang	1.26 ang	2.072	1.36187	0.11868	4.7017
mp-42190	K2NaTiOF5	4mm	-5.6218	152.042	2.8401	0.745 ang	1.26 ang	2.142	1.31469	0.58772	3.9586
mp-42227	Cs2ZrTlOF5	4mm	-5.59197	225.545	4.95052	0.86 ang	1.26 ang	2.232	1.24758	0.327353	4.1425
mp-42264	K2MnH4(Cl2O)2	-42m	-4.48901	231.037	2.2351	0.97 ang	1.26 ang	2.234	0.977785	0.013508	3.6477
mp-505200	CoCuP2O7	1	-6.67271	123.695	3.9793	0.52 ang	1.26 ang	2.3525	0.639741	0.912857	0.2897
mp-8874	LiSiBO4	-4	-7.40821	68.41	2.66606	0.54 ang	1.26 ang	2.09	0.879375	0.150988	6.4308
mp-7323	RbBe2BO3F2	32	-6.59696	118.164	2.81476	0.41 ang	1.26 ang	2.37	1.17375	0.00916	5.9642
mp-36577	Sr(AsS2)2	1	-4.60014	195.243	3.11047	0.72 ang	1.7 ang	1.90333	0.693606	2.42643	1.7016
mp-34293	CsTaN2	-42m	-8.26725	175.528	6.46827	0.78 ang	1.32 ang	1.77667	0.93916	0.091389	2.1495
mp-34169	Zn(InSe2)2	-42m	-3.55617	199.141	5.09387	0.94 ang	1.84 ang	1.99333	0.397185	0.084638	0.8265
mp-557118	SiO2	222	-7.89172	166.559	2.39609	0.54 ang	1.26 ang	2.67	0.77	0.557949	5.4995
mp-562283	GePb3O5	mm2	-5.75295	160.248	8.02287	0.67 ang	1.26 ang	2.59333	0.612771	0.456221	1.6284
mp-550506	KClO3	3m	-4.28375	89.1477	2.28271	0.26 ang	1.26 ang	2.47333	1.17466	0.43672	5.317
mp-32868	Ag2S	1	-3.2695	194.757	6.3384	1.29 ang	1.7 ang	2.255	0.325	1.10973	0.6243
mp-557873	SiO2	1	-7.84629	194.256	2.05445	0.54 ang	1.26 ang	2.67	0.77	30.5424	5.6831
mp-560025	Ag2S	2	-3.23784	127.464	6.4565	1.29 ang	1.7 ang	2.255	0.325	0.734234	0.3684
mp-558134	TlF	mm2	-3.86662	187.296	7.92189	1.64 ang	1.19 ang	2.8	1.18	1.96014	3.0101
mp-580941	AgI	6mm	-2.41191	294.954	5.28691	1.29 ang	2.06 ang	2.295	0.365	0.100127	1.3762
mp-33723	BiTeBr	3m	-3.39391	113.72	6.08153	1.17 ang	2.07 ang	2.36	0.425519	0.29413	1.2233
mp-35777	Mg(InTe2)2	-42m	-3.29091	255.618	4.96529	0.94 ang	2.07 ang	1.73	0.324448	0.080219	0.6792
mp-35795	BiPbF5	1	-4.80435	111.522	7.61126	1.17 ang	1.19 ang	2.77667	0.860245	2.92923	4.297
mp-614005	VCuO3	1	-6.63584	80.0427	3.37087	0.72 ang	1.26 ang	2.32333	0.797259	0.846861	0.8024
mp-32669	Ag2S	mm2	-3.31714	128.132	6.4228	1.29 ang	1.7 ang	2.255	0.325	0.061786	1.2958
mp-38103	NaClO4	-42m	-4.36916	84.9548	2.39324	0.41 ang	1.26 ang	2.51	1.12306	0.028027	5.2812
mp-36209	TmCuSe2	3m	-5.08661	91.3515	7.09649	1.02 ang	1.84 ang	1.9	0.530723	0.369136	1.1678
mp-35220	PHN2	222	-6.73863	80.162	2.48557	0.52 ang	1.32 ang	2.47667	0.398358	0.197379	4.619
mp-34467	Zn(GaS2)2	-42m	-4.13119	149.274	3.70561	0.76 ang	1.7 ang	2.01333	0.405983	0.044448	1.8922
mp-23803	GaHO2	mm2	-5.61859	65.8001	5.185	0.76 ang	1.26 ang	2.48333	0.69495	1.84833	2.9954
mp-25483	LiCo(WO4)2	1	-6.84794	138.802	6.71801	0.74 ang	1.26 ang	2.165	0.887285	1.08677	1.0885
mp-24066	SrHClO	6mm	-5.10291	152.71	3.04642	1.32 ang	1.26 ang	2.4375	0.974176	0.46589	4.9798
mp-24012	HoHSe	-6m2	-5.25369	49.3194	8.2455	1.041 ang	1.84 ang	1.99333	0.558351	0.34869	1.4981
mp-23837	NdH3(CO2)3	3m	-6.99912	136.252	3.40384	1.123 ang	1.26 ang	2.3325	0.823631	0.23377	4.1896
mp-23807	AlHO2	mm2	-6.52631	58.1943	3.42346	0.675 ang	1.26 ang	2.41667	0.762642	1.83735	5.6572
mp-542980	FeHO2	mm2	-6.02958	69.2074	4.26376	0.785 ang	1.26 ang	2.49	0.688525	1.29627	1.9834
mp-28797	YHSe	-6m2	-5.88653	50.4528	5.5581	1.04 ang	1.84 ang	1.99	0.562909	0.32817	1.5081
mp-28508	Cd(HO)2	m	-4.4995	106.048	4.58559	1.09 ang	1.26 ang	2.44333	0.734862	0.875906	0.9847
mp-2691	CdSe	-43m	-2.82951	59.9528	5.30049	1.09 ang	1.84 ang	2.12	0.43	0.042499	0.5101
mp-504535	InHO2	mm2	-5.40107	83.0366	5.9123	0.94 ang	1.26 ang	2.47333	0.704714	0.94965	1.7764
mp-853165	Li5CoOF5	3m	-5.00416	133.984	2.5361	0.885 ang	1.26 ang	2.57	1.19887	0.86183	1.0418
mp-696736	RbBe2F5	1	-5.43264	120.834	2.72763	0.59 ang	1.19 ang	2.12333	1.34809	0.157238	7.0859
mp-642682	CsHO	222	-4.31024	260.084	3.82855	1.81 ang	1.26 ang	2.14333	1.0826	0.704325	3.1721
mp-642725	CaHClO	6mm	-5.17718	130.192	2.36056	1.14 ang	1.26 ang	2.45	0.955144	0.87603	5.327
mp-642999	TmH3(CO2)3	3m	-6.96663	122.237	4.12954	1.02 ang	1.26 ang	2.36	0.784251	0.28337	3.9339
mp-642991	TbH3(CO2)3	3m	-6.98719	126.371	3.86291	1.063 ang	1.26 ang	2.0475	1.26561	0.32589	3.9948
mp-642729	LaH3(CO2)3	3m	-7.03397	141.924	3.20535	1.172 ang	1.26 ang	2.3225	0.838164	0.26565	4.0564
mp-643378	CuH4Pb2(ClO2)2	4mm	-4.75294	198.006	5.17336	0.87 ang	1.26 ang	2.606	0.590241	0.070602	0.1647
mp-31053	Ag2S	2	-3.32086	146.378	5.6222	1.29 ang	1.7 ang	2.255	0.325	0.40547	1.3608
mp-644222	CdHClO	6mm	-3.87012	125.878	4.34986	1.09 ang	1.26 ang	2.6225	0.708039	0.85945	2.4635
mp-644419	LiHS	mm2	-3.91209	190.986	1.39161	0.9 ang	1.7 ang	1.92	0.682544	0.150376	3.5253
mp-644271	LiHS	mm2	-3.91226	96.0508	1.38353	0.9 ang	1.7 ang	1.92	0.682544	0.17875	3.4984
mp-772052	CdSeO4	mm2	-4.86762	170.107	4.98569	0.56 ang	1.26 ang	2.56	0.714469	0.84891	1.8471
mp-867695	Li2WS4	-42m	-5.6074	200.796	2.6958	0.74 ang	1.7 ang	1.97333	0.708112	0.008397	1.9196
mp-613733	K2PdN2(ClO2)2	1	-5.21693	225.743	2.55642	0.3 ang	1.26 ang	2.532	0.950587	0.101974	1.8939
mp-625051	NaHO	3m	-4.4943	31.2515	2.12523	1.16 ang	1.26 ang	2.19	1.02473	1.05861	3.3549
mp-625052	NaHO	3m	-4.4943	31.2515	2.12523	1.16 ang	1.26 ang	2.19	1.02473	1.05861	3.3549
mp-625056	AlHO2	mm2	-6.55953	66.3165	3.00416	0.675 ang	1.26 ang	2.41667	0.762642	0.44775	5.1403
mp-625054	AlHO2	mm2	-6.55952	65.8666	3.02469	0.675 ang	1.26 ang	2.41667	0.762642	0.47139	5.2376
mp-625094	Cd(HO)2	1	-4.56524	104.923	4.63475	1.09 ang	1.26 ang	2.44333	0.734862	0.523915	1.7006
mp-625150	ScHO2	mm2	-7.52248	86.4764	2.99411	0.885 ang	1.26 ang	2.33333	0.854374	0.48522	4.412
mp-625136	CsHO	mm2	-4.34048	123.321	4.03721	1.81 ang	1.26 ang	2.14333	1.0826	0.239176	3.4329
mp-625359	NdHO2	2	-7.05947	101.304	5.8108	1.123 ang	1.26 ang	2.26	0.939929	0.469331	4.1593
mp-625565	Cd(HO)2	2	-4.54348	52.8171	4.60354	1.09 ang	1.26 ang	2.44333	0.734862	0.775685	1.7861
mp-625717	Mn(HO)2	1	-6.10163	48.8804	3.02186	0.97 ang	1.26 ang	2.39667	0.784021	0.960304	1.5237
mp-625993	Te(HO)6	1	-5.01945	131.248	2.90545	0.7 ang	1.26 ang	2.58	0.609481	0.154989	1.9738
mp-626000	NaHO	2	-4.5419	66.962	1.98371	1.16 ang	1.26 ang	2.19	1.02473	0.431958	2.9879
mp-768176	TmTaO4	mm2	-9.22771	160.191	8.58056	0.78 ang	1.26 ang	2.06333	0.978786	1.291	3.5355
mp-626012	Te(HO)6	1	-5.03098	133.717	2.8518	0.7 ang	1.26 ang	2.58	0.609481	0.23022	2.2082
mp-625998	LiHO	mm2	-4.96123	57.7766	1.37658	0.9 ang	1.26 ang	2.20667	1.0043	0.76021	4.022
mp-626075	MnHO2	mm2	-6.5741	71.0893	4.10851	0.785 ang	1.26 ang	2.39667	0.784021	0.507498	0.5112
mp-626102	FeHO2	mm2	-6.04784	77.7882	3.79343	0.785 ang	1.26 ang	2.49	0.688525	0.4681	1.934
mp-626143	Mg(HO)2	2	-5.37952	42.5942	2.2736	0.86 ang	1.26 ang	2.31667	0.873473	0.84906	4.1941
mp-626417	CsH3O2	mm2	-4.70978	79.8289	3.49311	1.81 ang	1.26 ang	2.14333	1.0826	0.55201	4.0949
mp-626644	Ca(HO)2	2	-5.61679	56.4603	2.17912	1.14 ang	1.26 ang	2.21333	0.99617	0.83534	4.2688
mp-626689	Fe(HO)2	2	-5.63245	43.8505	3.40282	0.92 ang	1.26 ang	2.49	0.688525	0.716358	2.2781
mp-626716	KHO	2	-4.46974	89.8092	2.07475	1.52 ang	1.26 ang	2.15333	1.07012	0.134856	3.6187
mp-626721	RbHO	2	-4.38801	103.437	3.29021	1.66 ang	1.26 ang	2.15333	1.07012	0.090306	3.3443
mp-626708	Co(HO)2	1	-5.33589	44.2845	3.48527	0.885 ang	1.26 ang	2.50667	0.672772	3.92118	2.3773
mp-626701	Mn(HO)2	2	-6.10211	46.2177	3.19595	0.97 ang	1.26 ang	2.39667	0.784021	1.02443	1.7222
mp-626902	AlHO2	mm2	-6.55801	66.602	2.99129	0.675 ang	1.26 ang	2.41667	0.762642	0.42046	5.1426
mp-626878	Ca(HO)2	2	-5.61813	56.3418	2.1837	1.14 ang	1.26 ang	2.21333	0.99617	0.98301	4.2274
mp-632403	CdCl2	2	-2.54617	88.1459	3.45342	1.09 ang	1.67 ang	2.425	0.735	0.2973	2.9972
mp-639402	K3VO4	-42m	-5.7337	168.411	2.28983	0.68 ang	1.26 ang	1.96333	1.09527	0.247722	3.6294
mp-699343	Li4MoO5	4	-5.89348	93.0775	3.63411	0.73 ang	1.26 ang	2.19333	1.00457	2.27252	2.8721
mp-675180	ErCuSe2	3m	-5.10727	91.3903	7.06303	1.03 ang	1.84 ang	1.89667	0.53481	0.385767	1.0496
mp-675349	DyCuSe2	3m	-5.13239	93.3091	6.8331	1.052 ang	1.84 ang	1.89	0.543016	0.3836	1.0668
mp-675531	NaBiS2	mm2	-4.08911	192.429	5.1103	1.17 ang	1.7 ang	1.84333	0.685095	8.68232	1.09
mp-675634	KBi2F7	1	-4.69354	165.397	5.92392	1.17 ang	1.19 ang	2.27333	1.30244	12.9163	4.6755
mp-675902	YCuSe2	3m	-5.60275	94.8125	5.43583	1.04 ang	1.84 ang	1.89	0.543016	0.366078	1.0705
mp-676049	KBF4	1	-5.49454	105.724	1.97747	0.41 ang	1.19 ang	2.28	1.30118	0.192983	7.3125
mp-676002	Ba2PrF7	1	-6.09481	183.588	4.9616	1.13 ang	1.19 ang	2	1.4035	2.0725	6.2167
mp-690542	Li4WO5	4	-6.08247	92.278	5.24735	0.74 ang	1.26 ang	2.26	1.00678	6.52334	3.0471
mp-676400	TlNO2	1	-5.5531	74.1399	5.60805	0.3 ang	1.26 ang	2.7	0.78094	3.38566	1.7321
mp-867745	Ge2N2O	mm2	-6.6684	138.729	4.53155	0.67 ang	1.32 ang	2.83	0.602384	0.45175	2.3279
mp-754629	WN2	32	-10.0739	183.169	5.76173	0.74 ang	1.32 ang	2.7	0.34	0.107765	1.0066
mp-760402	TaRhO4	4mm	-8.43033	139.517	8.28027	0.78 ang	1.26 ang	2.40667	0.79705	0.6507	0.9714
mp-760405	ErBO3	mm2	-8.27902	117.211	6.40548	1.03 ang	1.26 ang	2.24	0.909212	1.26136	4.5583
mp-760477	SmBO3	mm2	-8.26274	128.498	5.40607	1.098 ang	1.26 ang	2.21667	0.935105	0.93787	4.3574
mp-761568	Rb2CoO3	mm2	-4.81616	207.342	4.45071	0.67 ang	1.26 ang	2.04667	1.07608	0.795342	0.467
mp-761801	LiV2CoO6	1	-6.9161	101.329	4.32228	0.68 ang	1.26 ang	1.9825	0.903338	3.54228	1.0274
mp-760396	TaAlO4	4mm	-8.78753	127.518	7.08209	0.78 ang	1.26 ang	2.18333	0.889732	1.03034	2.5859
mp-761486	LiFePO4	-4	-6.81042	89.2189	2.93617	0.52 ang	1.26 ang	2.11	0.884675	0.189043	3.4886
mp-643431	AgH4WS4N	-4	-5.31301	196.721	3.69726	0.74 ang	1.32 ang	2.422	0.374721	0.028855	1.7101
mp-763098	Li2MnF4	-4	-5.43192	98.5601	2.43982	0.97 ang	1.19 ang	2.17	1.30085	0.234528	4.0065
mp-763200	LiVO3	2	-6.75702	107.928	3.25806	0.68 ang	1.26 ang	2.01667	1.04084	1.46602	1.9675
mp-763318	LiCo2(BO3)2	1	-6.79143	118.342	3.40164	0.75 ang	1.26 ang	2.085	0.880497	0.490413	0.8924
mp-765230	LiVOF3	2	-5.95815	150.965	2.87916	0.72 ang	1.26 ang	2.5075	1.23906	0.407263	1.5224
mp-765525	Li2VOF5	mm2	-5.43134	125.817	2.32042	0.68 ang	1.26 ang	2.5075	1.23906	1.88073	3.2968
mp-763095	FeOF	mm2	-6.02352	138.673	4.35118	0.785 ang	1.26 ang	3.08333	0.913248	0.90401	1.9222
mp-761341	TiVO4	4mm	-8.34398	126.351	4.27928	0.745 ang	1.26 ang	2.20333	0.875227	2.90685	1.1814
mp-761325	Li2MnSiO4	-42m	-6.89297	87.2949	3.06073	0.54 ang	1.26 ang	1.9675	0.911355	0.286851	2.7378
mp-764829	Fe4O3F5	mm2	-5.92393	142.156	4.27961	0.785 ang	1.26 ang	3.08333	0.913248	0.376974	1.345
mp-764943	Fe4O3F5	mm2	-5.86771	142.793	4.26051	0.785 ang	1.26 ang	3.08333	0.913248	0.477157	1.483
mp-763696	Li5(CoO3)2	1	-5.26443	145.771	2.83155	0.67 ang	1.26 ang	2.1	1.01627	0.270014	0.9501
mp-765444	LiSi2NiO6	222	-6.64584	137.032	2.6393	0.54 ang	1.26 ang	2.0575	0.883017	0.117146	1.2855
mp-765532	LiV3O5F	1	-7.25242	106.455	4.03629	0.72 ang	1.26 ang	2.5075	1.23906	5.07089	1.2032
mp-765867	LiV3(O2F)2	1	-7.05848	110.374	3.9381	0.78 ang	1.26 ang	2.5075	1.23906	3.77899	1.2103
mp-765875	LiMnPO4	-4	-7.16388	91.9294	2.83322	0.52 ang	1.26 ang	2.04	0.914631	0.22199	3.5998
mp-765859	LiMnPO4	-4	-7.10851	89.8792	2.89785	0.52 ang	1.26 ang	2.04	0.914631	0.213711	3.3411
mp-765849	LiFe(SiO3)2	222	-7.1988	141.451	2.52342	0.54 ang	1.26 ang	2.0375	0.887028	0.064201	3.0234
mp-766864	LiVF6	3m	-5.16383	136.186	2.09567	0.68 ang	1.19 ang	2.19667	1.28863	0.416915	3.2532
mp-766842	TaCrO4	4mm	-9.02266	135.836	7.25999	0.78 ang	1.26 ang	2.2	0.879242	0.43279	2.3097
mp-766949	Li3VF8	222	-4.99741	163.327	2.27488	0.68 ang	1.19 ang	2.19667	1.28863	0.050568	1.3809
mp-766964	Li2Fe2SiO6	222	-6.55551	157.939	2.62481	0.54 ang	1.26 ang	2.0375	0.887028	0.128686	2.4928
mp-766941	Li4VF8	2	-5.1404	153.777	2.4911	0.72 ang	1.19 ang	2.19667	1.28863	0.47818	1.9347
mp-766909	LiVF6	m	-5.17053	122.386	2.33198	0.68 ang	1.19 ang	2.19667	1.28863	2.07248	3.23
mp-767069	LiVSiO4	-4	-7.28502	91.0075	2.7363	0.54 ang	1.26 ang	1.9875	0.902812	0.219852	2.6385
mp-767123	LiMn3(O2F)2	1	-6.68911	109.49	4.15171	0.785 ang	1.26 ang	2.4875	1.25362	1.64329	0.4082
mp-767108	LiMn2(PO4)2	1	-7.22426	171.144	2.97637	0.52 ang	1.26 ang	2.04	0.914631	0.566652	0.8097
mp-767044	Li2MnO2F	1	-5.94488	110.873	3.589	0.785 ang	1.26 ang	2.4875	1.25362	0.541667	0.841
mp-767263	LiFe2(PO4)2	1	-6.87744	172.635	2.9681	0.52 ang	1.26 ang	2.11	0.884675	0.472229	1.9141
mp-767274	Li3MnSi2O7	1	-6.8096	149.499	2.7094	0.54 ang	1.26 ang	1.9675	0.911355	0.614441	1.1607
mp-767186	LiMn3(OF3)2	1	-6.02964	160.822	3.28082	0.785 ang	1.26 ang	2.4875	1.25362	0.248395	1.2142
mp-754117	YHO2	mm2	-7.55244	94.2686	4.29497	1.04 ang	1.26 ang	2.28667	0.908381	1.00393	4.8376
mp-752415	NbO2F	mm2	-8.12485	127.621	3.7448	0.78 ang	1.26 ang	3.00667	1.0188	3.72691	1.68
mp-754202	CsClO3	mm2	-4.24991	211.654	3.39487	0.26 ang	1.26 ang	2.46333	1.18873	0.08524	5.3706
mp-754009	ScBiO3	3m	-7.38405	141.528	7.08514	0.885 ang	1.26 ang	2.27333	0.867845	3.37752	3.0834
mp-780753	FeOF	mm2	-6.01239	139.92	4.31241	0.785 ang	1.26 ang	3.08333	0.913248	1.26666	1.7396
mp-770986	LiVBO4	-4	-7.2676	77.7803	2.83284	0.72 ang	1.26 ang	2.0225	0.901454	0.236009	1.5901
mp-772012	LiFePO4	-4	-6.77106	88.3226	2.96597	0.52 ang	1.26 ang	2.11	0.884675	0.196928	3.5669
mp-778780	VBO4	-4	-7.6982	87.5154	2.38601	0.68 ang	1.26 ang	2.37	0.774898	0.01926	2.9005
mp-782714	LiV2(OF)3	1	-6.47578	104.14	3.40939	0.72 ang	1.26 ang	2.5075	1.23906	0.708495	0.9439
mp-754401	Al2O3	mm2	-7.4356	133.909	2.52875	0.675 ang	1.26 ang	2.525	0.915	0.331092	4.2235
mp-867699	Li4TiS4	-42m	-4.88448	189.57	1.78598	0.745 ang	1.7 ang	1.7	0.662923	0.002887	2.4707
mp-771637	LiFe2(ClO)2	mm2	-5.20555	116.021	3.1707	0.785 ang	1.26 ang	2.3525	0.998934	0.170526	1.1983
mp-774149	Li2CrWO6	3	-6.75236	100.909	5.68899	0.74 ang	1.26 ang	2.11	0.90978	2.56954	0.5032
mp-776939	LiVF4	4mm	-5.71264	137.809	3.22629	0.78 ang	1.19 ang	2.19667	1.28863	0.033638	2.1946
mp-755367	LiTa2CuO6	32	-8.29521	111.669	7.85708	0.78 ang	1.26 ang	1.955	0.917319	1.67161	0.8806
mp-772246	TaVO4	4mm	-9.08161	138.764	7.08155	0.78 ang	1.26 ang	2.19	0.885475	0.10515	1.8279
mp-774147	FeHO2	3m	-5.98626	38.917	3.79119	0.785 ang	1.26 ang	2.49	0.688525	0.92595	2.1185
mp-755568	GaBiO3	3m	-5.85381	125.05	8.67656	0.76 ang	1.26 ang	2.42333	0.723986	3.05082	3.0525
mp-777130	Li2FeF4	-4	-5.07628	99.7554	2.42568	0.92 ang	1.19 ang	2.26333	1.26249	0.172302	3.3952
mp-774146	W(BrO)2	mm2	-5.38822	263.184	4.74022	0.74 ang	1.26 ang	2.92	0.441814	7.42786	0.8927
mp-1434	MoS2	3m	-7.23669	62.6493	4.2427	0.79 ang	1.7 ang	2.37	0.21	0.515565	1.2042
mp-756018	BaMgO2	32	-5.91101	211.459	4.56162	1.49 ang	1.26 ang	1.88	1.11633	0.586155	3.1592
mp-756156	Rb2ZrO3	mm2	-6.63237	243.962	4.22221	0.86 ang	1.26 ang	1.86333	1.13415	0.49742	3.5441
mp-754954	Ag2Se	222	-3.11589	269.639	7.2594	1.29 ang	1.84 ang	2.24	0.31	0.023581	0.1384
mp-775985	V2NiO6	1	-6.82696	101.797	4.1853	0.68 ang	1.26 ang	2.32667	0.795501	1.7166	1.7371
mp-754628	WN2	mm2	-10.0849	287.77	4.88989	0.74 ang	1.32 ang	2.7	0.34	0.12552	0.8351
mp-773569	LiFe3(OF3)2	1	-5.52098	158.229	3.36313	0.785 ang	1.26 ang	2.5575	1.20624	0.145819	2.3315
mp-510657	VCu3O4	-42m	-5.90815	95.516	5.31244	0.78 ang	1.26 ang	2.32333	0.797259	1.48345	0.1009
mp-773224	LiY3WO8	2	-8.16512	195.979	4.96093	0.74 ang	1.26 ang	2	0.981326	0.2208	3.2087
mp-756638	NbRhO4	4mm	-7.9615	140.626	6.13574	0.78 ang	1.26 ang	2.44	0.759649	0.79732	0.8726
mp-766917	LiVF6	32	-5.19299	98.7511	2.89011	0.68 ang	1.19 ang	2.19667	1.28863	0.122505	3.1549
mp-763052	Fe2OF3	mm2	-5.77723	145.983	4.20153	0.785 ang	1.26 ang	3.08333	0.913248	0.477004	0.9198
mp-761390	TaFeO4	4mm	-8.49267	138.339	7.22104	0.78 ang	1.26 ang	2.25667	0.847519	0.91195	1.8913
mp-762631	LiFeSiO4	-4	-6.83628	88.6932	2.8995	0.54 ang	1.26 ang	2.0375	0.887028	0.184843	2.6321
mp-764697	Li3VOF5	mm2	-5.42478	128.558	2.36059	0.72 ang	1.26 ang	2.5075	1.23906	0.498283	2.9884
mp-764673	Na3VO4	-42m	-5.82444	123.929	2.46421	0.68 ang	1.26 ang	2	1.05758	0.275958	3.8995
mp-763498	LiP2WO7	2	-7.13416	129.731	4.66843	0.52 ang	1.26 ang	2.2425	0.872421	0.113528	3.7422
mp-766149	LiV(OF)2	2	-6.0834	154.36	2.75132	0.68 ang	1.26 ang	2.5075	1.23906	1.08682	2.7642
mp-764716	Fe2OF3	mm2	-5.76717	73.8958	4.15011	0.785 ang	1.26 ang	3.08333	0.913248	0.39826	1.5097
mp-763136	FeOF	mm2	-6.02027	69.9668	4.31199	0.785 ang	1.26 ang	3.08333	0.913248	0.633904	1.6649
mp-762221	LiCoSiO4	-4	-6.56763	85.8266	3.0561	0.54 ang	1.26 ang	2.05	0.884364	0.150095	1.556
mp-758604	LiAgF2	-42m	-4.05639	113.525	4.47022	0.9 ang	1.19 ang	2.29667	1.25189	0.501121	1.3844
mp-773044	LiCuO2	m	-5.04876	87.46	3.89165	0.87 ang	1.26 ang	2.10667	1.01487	0.817401	0.3303
mp-765437	NbCrO4	4mm	-8.53242	137.228	5.05564	0.78 ang	1.26 ang	2.23333	0.853594	0.967463	1.9782
mp-764744	V2OF5	1	-6.31922	107.362	3.29247	0.72 ang	1.26 ang	3.01667	1.005	0.652668	1.7698
mp-765904	Li2FeSiO4	-42m	-6.59904	86.5347	3.10502	0.54 ang	1.26 ang	2.0375	0.887028	0.237345	3.0781
mp-764895	LiVF4	2	-5.7045	155.787	2.85397	0.78 ang	1.19 ang	2.19667	1.28863	0.13847	2.3275
mp-764698	LiVF3	3m	-5.76901	116.965	3.26181	0.93 ang	1.19 ang	2.19667	1.28863	0.787095	2.5688
mp-765334	LiMnOF2	m	-5.9193	107.578	3.57723	0.785 ang	1.26 ang	2.4875	1.25362	0.211352	0.6787
mp-764425	LiY3WO8	222	-8.14403	198.239	4.90435	0.74 ang	1.26 ang	2	0.981326	0.1118	2.7868
mp-765182	Li3VF7	3m	-5.21162	149.983	2.26693	0.72 ang	1.19 ang	2.19667	1.28863	0.272337	1.9246
mp-765135	WOF4	4	-5.7804	101.122	4.52947	0.74 ang	1.26 ang	3.26	0.673498	2.89625	4.4088
mp-759877	Li4CuF7	-43m	-4.47832	145.405	2.56151	0.68 ang	1.19 ang	2.28667	1.25489	0.217765	0.6795
mp-752463	NbNO	4mm	-9.36043	82.5931	4.94233	0.78 ang	1.32 ang	2.69333	0.790162	2.98725	0.9874
mp-765359	Li5VO4F	m	-5.67317	105.223	2.66138	0.72 ang	1.26 ang	2.5075	1.23906	0.454212	1.48
mp-765272	Li2V2OF5	1	-5.95027	112.9	3.33514	0.78 ang	1.26 ang	2.5075	1.23906	1.10323	0.7306
mp-765254	W(OF)2	mm2	-6.47227	198.407	4.24889	0.74 ang	1.26 ang	3.26	0.673498	5.78427	1.6949
mp-774003	VRhO4	4mm	-7.10111	127.374	5.67997	0.72 ang	1.26 ang	2.45	0.748643	2.50264	0.1176
mp-764320	Li5MnOF5	3m	-5.28497	140.571	2.37005	0.97 ang	1.26 ang	2.4875	1.25362	1.05881	0.5905
mp-764285	VOF3	2	-5.81584	141.142	2.91623	0.68 ang	1.26 ang	3.01667	1.005	0.213379	2.218
mp-765436	FeSbO4	4mm	-6.38186	138.477	5.79433	0.76 ang	1.26 ang	2.44	0.712788	0.13945	0.8846
mp-760375	Li3VS4	-43m	-5.02754	211.221	1.57251	0.68 ang	1.7 ang	1.73	0.657013	0.040873	1.8832
mp-764144	LiCo3OF5	1	-5.15437	113.45	4.3139	0.885 ang	1.26 ang	2.57	1.19887	11.8353	2.4994
mp-764338	FePO4	-4	-7.10516	101.981	2.45573	0.52 ang	1.26 ang	2.48667	0.689944	0.150473	2.7823
mp-761842	Hf3SnO8	2	-9.17951	148.933	8.72093	0.85 ang	1.26 ang	2.23333	0.894775	0.146608	3.5825
mp-764642	Li2CoSiO4	-42m	-6.43705	83.7265	3.27041	0.54 ang	1.26 ang	2.05	0.884364	0.241234	2.5197
mp-767367	VOF	222	-7.16002	126.75	4.50354	0.78 ang	1.26 ang	3.01667	1.005	0.053349	1.9991
mp-26477	LiCuPO4	-4	-6.25385	84.5087	3.25115	0.52 ang	1.26 ang	2.1275	0.879641	0.183785	0.1598
mp-567713	Nb3TeI7	3m	-4.55064	375.347	5.72755	0.86 ang	2.07 ang	2.12	0.432974	0.23432	0.478
mp-769365	ZnSeO4	mm2	-4.93525	148.026	4.67488	0.56 ang	1.26 ang	2.54667	0.730768	0.406796	2.0654
mp-770690	Mn3TeO6	3	-7.00177	121.958	5.28845	0.7 ang	1.26 ang	2.36333	0.793739	0.96662	0.5238
mp-775808	MgO	3m	-5.89814	147.176	2.72844	0.86 ang	1.26 ang	2.375	1.065	1.34607	3.4114
mp-776081	K2O	2	-3.32033	132.221	2.36598	1.52 ang	1.26 ang	2.13	1.31	1.02838	1.7461
mp-774922	Ti3TeO8	1	-8.00093	216.202	3.06602	0.745 ang	1.26 ang	2.36	0.797162	0.449849	3.157
mp-1818	SiF4	-43m	-5.71667	87.5789	1.97339	0.54 ang	1.19 ang	2.94	1.04	0.046294	7.7173
mp-776740	Li2MnWO6	3	-6.67763	99.8344	5.79918	0.74 ang	1.26 ang	2.0825	0.92451	2.16736	1.1686
mp-777422	DyHO2	mm2	-7.10829	94.1303	6.89782	1.052 ang	1.26 ang	2.28667	0.908381	1.01787	4.727
mp-779211	Li2MnFe(BO3)2	1	-7.11287	126.898	3.17043	0.41 ang	1.26 ang	1.968	0.817543	0.291658	3.1309
mp-776922	Rb2O	3	-3.20429	312.816	2.97695	1.66 ang	1.26 ang	2.13	1.31	0.005903	0.1921
mp-776952	Na2O	3	-3.66087	123.024	2.50971	1.16 ang	1.26 ang	2.185	1.255	9.61902	1.5089
mp-781081	VOF3	2	-5.88884	145.471	2.82945	0.68 ang	1.26 ang	3.01667	1.005	1.05604	3.1091
mp-29057	Nb3SBr7	3m	-5.1707	311.67	4.63585	0.86 ang	1.7 ang	2.38	0.572946	0.15005	0.7427
mp-780876	Li6Fe(OF)3	3m	-5.12482	152.65	2.20264	0.785 ang	1.26 ang	2.5575	1.20624	0.586806	2.7067
mp-756401	TaAsO4	mm2	-8.12379	163.509	6.49692	0.78 ang	1.26 ang	2.37333	0.803714	1.17897	2.8279
mp-849318	Na2FeO2	mm2	-4.98632	135.029	3.29141	0.92 ang	1.26 ang	2.06667	1.03828	0.167882	0.6481
mp-764312	VOF2	mm2	-6.42706	55.7298	3.12675	0.72 ang	1.26 ang	3.01667	1.005	4.90296	2.1599
mp-759876	Na5SbO5	2	-4.76208	149.51	3.51751	0.76 ang	1.26 ang	2.14	1.02668	0.12174	1.6412
mp-762268	Li3V2O6	1	-6.59762	106.908	3.39699	0.68 ang	1.26 ang	2.01667	1.04084	0.485098	1.3017
mp-763784	LiMn2F6	2	-5.7189	114.049	3.36053	0.785 ang	1.19 ang	2.17	1.30085	0.48645	0.955
mp-19086	BaCoO2	32	-6.02954	209.545	5.42652	0.885 ang	1.26 ang	2.07	1.04967	0.6025	0.3967
mp-675879	Ag3SI	2	-2.91289	247.324	6.48003	1.29 ang	1.7 ang	2.39	0.326905	0.64589	0.3197
mp-777522	LiFeF3	mm2	-5.27441	117.012	3.39967	0.92 ang	1.19 ang	2.26333	1.26249	0.738442	3.2829
mp-778819	LiMnF3	mm2	-5.72173	127.309	3.10105	0.97 ang	1.19 ang	2.17	1.30085	0.26488	3.2543
mp-777778	Li2VO2F	2	-6.16806	110.566	3.47893	0.78 ang	1.26 ang	2.5075	1.23906	0.15939	1.7347
mp-777672	LiFeF3	mm2	-5.22841	121.139	3.28386	0.92 ang	1.19 ang	2.26333	1.26249	2.2e-05	3.0807
mp-755483	Al2O3	3m	-7.39017	46.5362	3.63826	0.675 ang	1.26 ang	2.525	0.915	0.179883	4.0029
mp-36033	PrOF	-43m	-7.57776	46.455	6.28776	1.13 ang	1.26 ang	2.85	1.23604	0.565228	5.1637
mp-853167	Na2VO3	mm2	-6.06094	175.305	2.74543	0.72 ang	1.26 ang	2	1.05758	1.15122	1.7414
mp-30530	TlClO4	-43m	-4.23803	117.984	4.27623	0.41 ang	1.26 ang	2.74	0.800167	0.117523	4.5707
mp-853130	TiNiO3	3m	-7.32015	104.071	4.93223	0.745 ang	1.26 ang	2.29667	0.822449	2.3266	2.5877
mp-774101	LiFeO2	6mm	-6.06542	77.2971	4.07244	0.785 ang	1.26 ang	2.08333	1.02014	0.732927	1.7749
mp-762018	LiCoPO4	-4	-6.63421	86.5345	3.08652	0.52 ang	1.26 ang	2.1225	0.880976	0.138035	3.1973
mp-19722	MnCu2SnS4	-42m	-5.14342	164.742	4.32417	0.97 ang	1.7 ang	1.9975	0.37097	0.126842	0
mp-752580	RbNO2	32	-5.71001	221.554	2.95616	0.3 ang	1.26 ang	2.43333	1.15243	0.00657	2.3204
mp-753277	LiAgF2	mm2	-4.05857	109.526	4.63344	0.9 ang	1.19 ang	2.29667	1.25189	0.3951	1.2067
mp-754840	TaAsO4	m	-8.16042	160.453	6.62065	0.78 ang	1.26 ang	2.37333	0.803714	1.19505	2.6966
mp-755543	HoHO2	mm2	-7.11703	92.3439	7.11865	1.041 ang	1.26 ang	2.29	0.90447	0.96266	4.7573
mp-685146	CdTe	mm2	-2.48596	145.521	5.47752	1.09 ang	2.07 ang	1.895	0.205	0.005838	0.6234
mp-760386	CsClO3	3m	-4.25331	109.077	3.29372	0.26 ang	1.26 ang	2.46333	1.18873	0.33777	5.4534
mp-760415	Li3SbS4	-42m	-4.14152	178.717	2.51652	0.76 ang	1.7 ang	1.87	0.665482	0.084235	2.0975
mp-753798	Rb2SnO3	mm2	-5.04801	242.838	4.61766	0.83 ang	1.26 ang	2.07333	1.07261	0.74877	2.1213
mp-753654	LiSnPO4	-4	-6.43214	106.564	3.43785	0.52 ang	1.26 ang	2.1425	0.876139	0.242328	3.0124
mp-752767	LiAgF2	2	-4.08456	50.8436	4.9906	0.9 ang	1.19 ang	2.29667	1.25189	0.11844	1.8423
mp-776911	MgO	6mm	-5.89259	98.213	2.72579	0.86 ang	1.26 ang	2.375	1.065	1.1669	3.4257
mp-760484	TmBO3	mm2	-8.27648	116.356	6.50037	1.02 ang	1.26 ang	2.24333	0.905551	1.67838	4.5014
mp-643033	KPH2SO3	m	-5.54876	119.868	2.10777	0.52 ang	1.7 ang	2.246	0.845686	0.350053	4.5181
mp-768221	YBiO3	3m	-7.40071	160.113	7.17437	1.04 ang	1.26 ang	2.22667	0.918017	4.2087	3.0834
mp-865427	KSrCO3F	-6m2	-6.53485	116.58	2.93032	0.3 ang	1.26 ang	2.348	1.27952	0.354053	4.0934
mp-753056	HoBO3	mm2	-8.27881	118.518	6.26957	1.041 ang	1.26 ang	2.23667	0.912883	1.26116	4.5448
mp-554573	SiO2	mm2	-7.91392	189.232	2.109	0.54 ang	1.26 ang	2.67	0.77	1e-05	5.6155
mp-866291	AgBr	-43m	-2.60193	63.4004	4.918	1.29 ang	1.82 ang	2.445	0.515	0.14651	1.1709
mp-755256	LiBiB2O5	2	-6.90453	100.109	5.26716	1.17 ang	1.26 ang	2.12	0.874414	3.03961	3.2969
mp-753539	SbOF	mm2	-5.40749	242.276	4.29762	0.9 ang	1.26 ang	3.15667	0.812992	1.17495	3.354
mp-755309	Li3NbS4	-43m	-5.18515	227.549	1.76592	0.78 ang	1.7 ang	1.72	0.658686	0.003006	2.7598
mp-760418	Ba2SrI6	-6m2	-3.38016	374.754	4.97913	1.49 ang	2.06 ang	1.5	0.82061	0.565087	2.9057
mp-753775	BaCaI4	mm2	-3.29317	266.877	4.2623	1.49 ang	2.06 ang	1.51667	0.809705	0.13838	2.7145
mp-762225	BaCO3	2	-7.45331	164.946	3.97323	0.3 ang	1.26 ang	2.29333	1.05674	0.28204	4.5449
mp-753378	TaGaO4	mm2	-8.17984	132.185	7.9059	0.78 ang	1.26 ang	2.25	0.850921	0.780299	3.2765
mp-753316	Li2AgF5	1	-3.95058	106.894	3.36698	0.89 ang	1.19 ang	2.29667	1.25189	0.754805	0.893
mp-755018	RbTaO3	3m	-8.10513	68.0508	7.67216	0.78 ang	1.26 ang	1.92	1.11008	8.92597	2.3882
mp-27987	BrF5	mm2	-2.80172	201.899	2.87691	0.45 ang	1.19 ang	3.47	0.51	0.23013	3.4378
mp-759568	LiBiP2O7	2	-6.71424	146.33	4.42416	0.52 ang	1.26 ang	2.1575	0.873395	1.23795	4.0184
mp-754323	TmBiO3	3m	-7.06611	155.422	9.10093	1.02 ang	1.26 ang	2.23667	0.907095	4.58214	3.1128
mp-753195	Li2WS4	-42m	-5.61265	193.857	2.79229	0.74 ang	1.7 ang	1.97333	0.708112	0.029214	1.9871
mp-867261	RbSrCO3F	-6m2	-6.5151	121.72	3.43916	0.3 ang	1.26 ang	2.348	1.27952	0.093787	4.1259
mp-768310	LaBiO3	3m	-7.05484	174.44	7.53704	1.172 ang	1.26 ang	2.18667	0.962543	3.80602	3.07
mp-763348	Li2MnF4	-42m	-5.42335	97.2588	2.47246	0.97 ang	1.19 ang	2.17	1.30085	0.269118	4.0445
mp-763323	LiMn2(BO3)2	1	-7.49931	124.202	3.13433	0.785 ang	1.26 ang	2.0025	0.910779	0.380107	0.7657
mp-849524	LiFe3O3F4	3m	-5.76455	141.419	3.50461	0.785 ang	1.26 ang	2.5575	1.20624	0.8897	2.4469
mp-752446	RbNO3	32	-5.81379	101.427	2.4144	0.27 ang	1.26 ang	2.43333	1.15243	0.129065	2.9593
mp-754943	ErBiO3	3m	-7.06582	157.85	8.92572	1.03 ang	1.26 ang	2.23333	0.910726	3.47273	3.1136
mp-849459	Li2FeO2F	m	-5.59243	112.145	3.57516	0.785 ang	1.26 ang	2.5575	1.20624	0.697296	1.9546
mp-867689	LiCuS	mm2	-4.04329	96.9284	3.51376	0.9 ang	1.7 ang	1.82	0.655642	1.77706	0.7926
mp-753318	DyBO3	mm2	-8.27905	120.537	6.09758	1.052 ang	1.26 ang	2.23333	0.916564	1.17079	4.514
mp-756361	ZrSeO	23	-7.97038	204.064	6.06015	0.86 ang	1.84 ang	2.44	0.864908	0.185197	1.9571
mp-5707	CsAsF4	2	-4.61389	268.74	3.50744	0.72 ang	1.19 ang	2.31667	1.30589	0.141374	4.6082
mp-753671	PNO	222	-7.36188	76.6682	2.6415	0.52 ang	1.32 ang	2.89	0.521217	0.093334	5.0655
mp-760457	YBO3	mm2	-8.63063	121.225	4.04678	1.04 ang	1.26 ang	2.23333	0.916564	1.16617	4.5918
mp-9490	KAg2SbS4	-42m	-3.8074	213.801	3.92108	0.76 ang	1.7 ang	1.845	0.640332	0.117779	0.5696
mp-850275	Li3SbS4	-43m	-4.07539	233.98	1.92215	0.76 ang	1.7 ang	1.87	0.665482	0.003043	2.5601
mp-768230	SmTaO4	mm2	-9.24633	163.592	8.02509	0.78 ang	1.26 ang	2.03667	1.00141	1.90961	3.4666
mp-559847	Ag5P(S2Cl)2	mm2	-3.59516	266.608	4.79263	0.52 ang	1.7 ang	2.465	0.463168	0.567763	1.2618
mp-28473	CClF3	mm2	-4.73835	180.848	1.91827	0.3 ang	1.19 ang	3.23	0.58589	0.150921	6.6055
mp-557510	Cu3TeS3Cl	3m	-3.92434	162.984	4.58361	0.87 ang	1.7 ang	2.435	0.486081	0.11837	0.7739
mp-638590	MnTl2GeTe4	-42m	-4.07861	259.248	6.70463	0.67 ang	2.07 ang	1.82	0.238432	0.254055	0.1865
mp-781958	V4O3F5	mm2	-6.94414	143.915	4.00099	0.78 ang	1.26 ang	3.01667	1.005	2.62904	0.5565
mp-775531	LiMnO2	m	-6.57804	77.8464	4.00501	0.785 ang	1.26 ang	1.99	1.05138	2.34136	0.9007
mp-39259	BaLaZnRuO6	1	-6.76348	132.992	6.72629	0.705 ang	1.26 ang	1.856	0.913731	1.43047	0.4774
mp-4559	BaCO3	3m	-7.4447	79.438	4.12503	0.3 ang	1.26 ang	2.29333	1.05674	0.44322	4.4099
